# Supplementary material for: Oral Treatments With Probiotics and Live Salmonella Vaccine Induce Unique Changes in Gut Neurochemicals and Microbiome in Chickens
Source: Front Microbiol. 2020 Jan 15;10:3064. doi: 10.3389/fmicb.2019.03064 (PMC6974472; doi:10.3389/fmicb.2019.03064)
Supplement: TABLE S1 — This table includes (i) original 16S abundance data, (ii) HPLC data, and (iii) log-transformed 16S abundance data for each individual bird, used for correlation analyses. [file Table_1.xlsx]

## Sheet: Table Caption
This table includes i) original 16S abundance data, ii) HPLC data, and iii) log-transformed 16S abundance data for each individual bird, used for correlation analyses.

## Sheet: Sheet1
Chicken_ID	Group	kBacteria_cc_115	kBacteria_fEnterobacteriaceae	kBacteria_Akkermansia_muciniphila	Content_Norepinephrine (ug/g)	Content_Tyrosine (ug/g)	Content_Dopac (ug/g)	cc_115_log	fEnterobacteriaceae_log	Akkermansia_muciniphila_log
30	PRO	158	801	1	4.075	0	4.576	2.19866	2.90363	0
32	PRO	82	4280	1	1.514	0	2.661	1.91381	3.63144	0
33	PRO	50	1533	17	3.199	0	3.058	1.69897	3.18554	1.23045
36	PRO	1240	1376	6	1.369	0	2.798	3.09342	3.13862	0.778151
39	PRO	89	1181	1	1.761	0	3.397	1.94939	3.07225	0
40	PRO	260	599	1	1.677	0	2.191	2.41497	2.77743	0
41	VAX	1173	523	4364	0	2.465	4.602	3.0693	2.7185	3.63988
42	VAX	777	25	1729	2.069	2.418	6.017	2.89042	1.39794	3.23779
45	VAX	208	47	4802	0	0	6.622	2.31806	1.6721	3.68142
47	VAX	1535	160	2008	0	2.068	3.415	3.18611	2.20412	3.30276
49	VAX	712	15	5173	0	2.614	3.114	2.85248	1.17609	3.71374
50	VAX	284	108	6675	0	3.604	3.126	2.45332	2.03342	3.82445
53	VAX	688	384	1261	1.362	0	7.64	2.83759	2.58433	3.10072
52	VAX	279	135	493	1.493	1.826	6.371	2.4456	2.13033	2.69285
56	VAX	441	144	2375	0	2.135	5.102	2.64444	2.15836	3.37566
58	VAX	849	412	1805	1.571	3.975	4.805	2.92891	2.6149	3.25648
61	P+V	1046	202	1	0	0	6.09	3.01953	2.30535	0
62	P+V	649	75	9	1.761	0	5.423	2.81224	1.87506	0.954243
63	P+V	316	15	7	0	4.923	5.993	2.49969	1.17609	0.845098
65	P+V	343	19	135	0	3.238	5.253	2.53529	1.27875	2.13033
67	P+V	988	44	30	0	0	8.472	2.99476	1.64345	1.47712
69	P+V	1729	25	62	0	0	5.022	3.23779	1.39794	1.79239
73	P+V	1497	40	5	1.246	0	5.825	3.17522	1.60206	0.69897
74	P+V	1329	71	1	1.253	0	5.596	3.12352	1.85126	0
77	P+V	677	52	9	1.411	3.943	5.535	2.83059	1.716	0.954243
79	P+V	671	18	4	1.501	0	6.152	2.82672	1.25527	0.60206
