# Supplementary material for: Oral Treatments With Probiotics and Live Salmonella Vaccine Induce Unique Changes in Gut Neurochemicals and Microbiome in Chickens
Source: Front Microbiol. 2020 Jan 15;10:3064. doi: 10.3389/fmicb.2019.03064 (PMC6974472; doi:10.3389/fmicb.2019.03064)
Supplement: TABLE S2 — This table includes output from Gneiss plugin from QIIME2 analysis describing balance shifts via treatments. PRO, probiotics only; VAX, vaccine only; P+V, vaccine and probiotics combination. [file Table_2.xlsx]

## Sheet: Table Caption
This table includes output from Gneiss plugin from QIIME2 analysis describing balance shifts via treatments. PRO, probiotics only; VAX, vaccine only; P+V, vaccine and probiotics combination.

## Sheet: PRO
	Feature ID	Kingdom	Phylum	Class	Order	Family	Genus	Species
y0-numerator	aa467c70ad3cdc074de989bdef9a0b7c	k__Bacteria	p__Firmicutes	c__Clostridia	o__Clostridiales	f__	g__	s__
	672e3ccf8212e58cf67f5ad92e1d4e1d	k__Bacteria	k__Bacteria	k__Bacteria	k__Bacteria	k__Bacteria	k__Bacteria	k__Bacteria
	546b699e9338e955200c585d6f654bc6	k__Bacteria	p__Bacteroidetes	c__Bacteroidia	o__Bacteroidales	f__Prevotellaceae	g__Prevotella	s__
	596db8ce20ae5cbfdc338a62f1bed1d9	k__Bacteria	p__Firmicutes	c__Clostridia	o__Clostridiales	f__Ruminococcaceae	g__Ruminococcus	s__
	d1071ee69c5b0db45a68ff27cf3ea3d5	k__Bacteria	p__Firmicutes	c__Clostridia	o__Clostridiales	f__Ruminococcaceae	g__Ruminococcus	s__
	e147f17187ee6e0d8e84bdd370bfb053	k__Bacteria	p__Firmicutes	c__Bacilli	o__Lactobacillales	f__Lactobacillaceae	g__Lactobacillus	g__Lactobacillus
	932965d7ed2166402b521fea7a1029a4	k__Bacteria	p__Firmicutes	c__Clostridia	o__Clostridiales	f__Lachnospiraceae	g__Blautia	s__
	a3f005633e52e07b9f202f06ffd87784	k__Bacteria	k__Bacteria	k__Bacteria	k__Bacteria	k__Bacteria	k__Bacteria	k__Bacteria
	d8686a7511a986827db7fe298fba04c5	k__Bacteria	p__Firmicutes	c__Clostridia	o__Clostridiales	f__Peptostreptococcaceae	g__	s__
	bb7e5c6df18c100b97f890fc35eb2911	k__Bacteria	p__Proteobacteria	c__Gammaproteobacteria	o__Enterobacteriales	f__Enterobacteriaceae	g__Proteus	s__
	664d7ec2732a1ad4ddad8a47483facec	k__Bacteria	p__Firmicutes	c__Clostridia	o__Clostridiales	f__Lachnospiraceae	g__Coprococcus	s__
	e796a1b9569d38eef565706c91bd91fd	k__Bacteria	p__Firmicutes	c__Clostridia	o__Clostridiales	f__Lachnospiraceae	f__Lachnospiraceae	f__Lachnospiraceae
	e0759abe762223ab210516c4143231f8	k__Bacteria	p__Firmicutes	c__Clostridia	o__Clostridiales	f__	g__	s__
	d49783e7800974b5f2bcce554e26072e	k__Bacteria	p__Firmicutes	c__Clostridia	o__Clostridiales	f__Lachnospiraceae	g__Blautia	s__producta
	45aea834beb1b1b53d8db337520b771e	k__Bacteria	p__Firmicutes	c__Clostridia	o__Clostridiales	f__	g__	s__
	a333ee090a52b582e1a0e2dd776eb937	k__Bacteria	p__Firmicutes	c__Erysipelotrichi	o__Erysipelotrichales	f__Erysipelotrichaceae	g__Coprobacillus	s__cateniformis
	b75586b81ac08927f6713f6874b4be9a	k__Bacteria	p__Firmicutes	c__Clostridia	o__Clostridiales	f__Lachnospiraceae	g__[Ruminococcus]	s__
	d1ac042d3d7da23859e5c2d712cdd50d	k__Bacteria	p__Firmicutes	c__Clostridia	o__Clostridiales	f__Lachnospiraceae	g__	s__
	2cdac4ae837db323be3207da32af0649	k__Bacteria	p__Firmicutes	c__Clostridia	o__Clostridiales	f__Ruminococcaceae	g__	s__
	ac1389bdc1de211f595e1ec49d4774ea	k__Bacteria	p__Proteobacteria	c__Gammaproteobacteria	o__Pseudomonadales	f__Moraxellaceae	g__Acinetobacter	g__Acinetobacter
	a6aca42140ed2dfff2c5bdb3b3481d7c	k__Bacteria	p__Actinobacteria	c__Coriobacteriia	o__Coriobacteriales	f__Coriobacteriaceae	g__	s__
	77607f11477a41f99a4ef032270b77b4	k__Bacteria	p__Firmicutes	c__Clostridia	o__Clostridiales	f__Lachnospiraceae	g__	s__
	d4454a4ebd63a8e375dadd2632588f59	k__Bacteria	p__Firmicutes	c__Clostridia	o__Clostridiales	f__Ruminococcaceae	g__Ruminococcus	s__
	7386cc33b59dac11d52b096a11009f73	k__Bacteria	p__Firmicutes	c__Clostridia	o__Clostridiales	f__Ruminococcaceae	g__Oscillospira	s__
	a01713feca2bbbab15051f29bf21faa7	k__Bacteria	p__Firmicutes	c__Clostridia	o__Clostridiales	f__Ruminococcaceae	g__Ruminococcus	s__
	f81518c14b99c2cf80fd6e20dd855bf5	k__Bacteria	p__Firmicutes	c__Clostridia	o__Clostridiales	f__Lachnospiraceae	g__	s__
	0b9dadade99b70f3e5f73280d3745e71	k__Bacteria	p__Firmicutes	c__Clostridia	o__Clostridiales	f__Lachnospiraceae	g__Coprococcus	s__
	0246aa933abc53fbde05942016fc2d10	k__Bacteria	p__Firmicutes	c__Clostridia	o__Clostridiales	f__Lachnospiraceae	g__Coprococcus	s__
	c67b474729c4bb9268b63cd8bf63caec	k__Bacteria	p__Firmicutes	c__Clostridia	o__Clostridiales	f__Lachnospiraceae	g__	s__
	473783af6b13ca55e15223306fa3b9a1	k__Bacteria	p__Firmicutes	c__Clostridia	o__Clostridiales	f__	g__	s__
	96903956473924f7a3a931d094cdb7b6	k__Bacteria	p__Firmicutes	c__Clostridia	o__Clostridiales	o__Clostridiales	o__Clostridiales	o__Clostridiales
	fde81acceeb6db492ac9f39724931f75	k__Bacteria	p__Actinobacteria	c__Coriobacteriia	o__Coriobacteriales	f__Coriobacteriaceae	g__Eggerthella	s__
	1b2a81e4814f847b59f79c902540f8e7	k__Bacteria	p__Tenericutes	c__Mollicutes	o__RF39	f__	g__	s__
	78c679739c5521ccb50a5e97e565f485	k__Bacteria	p__Proteobacteria	c__Gammaproteobacteria	o__Enterobacteriales	f__Enterobacteriaceae	f__Enterobacteriaceae	f__Enterobacteriaceae
	9e9c4270966cf507485654eb33a69880	k__Bacteria	p__Firmicutes	c__Bacilli	o__Lactobacillales	f__Leuconostocaceae	f__Leuconostocaceae	f__Leuconostocaceae
	44b2504ccd63a5e4be2f7ef208ed9987	k__Bacteria	p__Firmicutes	c__Clostridia	o__Clostridiales	f__Ruminococcaceae	g__	s__
	58bd181f757283f5a4ceebdf90ff6243	k__Bacteria	p__Firmicutes	c__Clostridia	o__Clostridiales	f__Lachnospiraceae	g__[Ruminococcus]	s__
	f63c7d7a6d1eb1540b77e9997a615b14	k__Bacteria	p__Firmicutes	c__Clostridia	o__Clostridiales	f__Lachnospiraceae	g__	s__
	67ed743cd7edd9fc33966deb93c8fcb2	k__Bacteria	p__Firmicutes	c__Clostridia	o__Clostridiales	f__Ruminococcaceae	f__Ruminococcaceae	f__Ruminococcaceae
	2e81e4d1a54e1636af43e46fa332ab11	k__Bacteria	p__Firmicutes	c__Erysipelotrichi	o__Erysipelotrichales	f__Erysipelotrichaceae	g__Coprobacillus	s__
	759c0e146b0287e9e76c612cbbe36649	k__Bacteria	p__Firmicutes	c__Erysipelotrichi	o__Erysipelotrichales	f__Erysipelotrichaceae	g__Coprobacillus	s__
	6d4598a1881eedc5d0aaea14262ae7f4	k__Bacteria	p__Firmicutes	c__Clostridia	o__Clostridiales	f__Ruminococcaceae	g__	s__
	bc5991ef4c06b7bc9302a867c949570f	k__Bacteria	p__Firmicutes	c__Clostridia	o__Clostridiales	o__Clostridiales	o__Clostridiales	o__Clostridiales
	5e2990e8ea901b1a6d8d6c6d04aa64e3	k__Bacteria	p__Firmicutes	c__Clostridia	o__Clostridiales	f__Lachnospiraceae	g__	s__
	ee32cdafc63c97c275d3b3a8b8df7c4c	k__Bacteria	p__Firmicutes	c__Clostridia	o__Clostridiales	f__Ruminococcaceae	f__Ruminococcaceae	f__Ruminococcaceae
	888fd9a806b73525cc988a7b15f52e65	k__Bacteria	p__Firmicutes	c__Clostridia	o__Clostridiales	f__Lachnospiraceae	g__Coprococcus	s__
	50d3472ae91234c809fc3f45b8c26dfc	k__Bacteria	p__Firmicutes	c__Clostridia	o__Clostridiales	f__Lachnospiraceae	g__Dorea	s__
	5c60f84b3d868e8544e0b7805e20ae77	k__Bacteria	p__Proteobacteria	c__Gammaproteobacteria	o__Pseudomonadales	f__Moraxellaceae	g__Acinetobacter	s__
	510fc7ce79e4b9d729b7c819bf9e11c0	k__Bacteria	p__Bacteroidetes	c__Bacteroidia	o__Bacteroidales	f__Prevotellaceae	g__Prevotella	s__stercorea
	39faf235feb431966f98c7be1de7eb67	k__Bacteria	p__Bacteroidetes	c__Bacteroidia	o__Bacteroidales	f__Porphyromonadaceae	g__Parabacteroides	s__
	c13ea1ed2476f8e7b2ae632b1f4c9c08	k__Bacteria	p__Firmicutes	c__Clostridia	o__Clostridiales	f__Ruminococcaceae	g__	s__
	6bde3249ff215fe8d72f5628f292431b	k__Bacteria	p__Firmicutes	c__Clostridia	o__Clostridiales	f__Ruminococcaceae	g__Oscillospira	s__
	ac603e12c4b975609374395b148a0a79	k__Bacteria	p__Firmicutes	c__Clostridia	o__Clostridiales	f__Lachnospiraceae	g__Lactonifactor	s__longoviformis
	04e795715504ba6359b9ee112e3a0b5a	k__Bacteria	p__Firmicutes	c__Clostridia	o__Clostridiales	f__Ruminococcaceae	g__Ruminococcus	s__
	6168cc9c6645e3188835f4c61b8f0aac	k__Bacteria	p__Firmicutes	c__Clostridia	o__Clostridiales	f__Lachnospiraceae	f__Lachnospiraceae	f__Lachnospiraceae
	b83d7b512a42b855bf414420e91c6fd2	k__Bacteria	p__Firmicutes	c__Clostridia	o__Clostridiales	f__Lachnospiraceae	g__Coprococcus	s__
	8b414a059be1b8812e888b7c4d47bb2f	k__Bacteria	p__Firmicutes	c__Clostridia	o__Clostridiales	f__Ruminococcaceae	g__Ruminococcus	s__
	94d59f7eab8070e0e3c6035d456a7163	k__Bacteria	p__Actinobacteria	c__Actinobacteria	o__Bifidobacteriales	f__Bifidobacteriaceae	g__Bifidobacterium	s__thermacidophilum
	ea403646ed22d679fa4586263d8fc32f	k__Bacteria	p__Proteobacteria	c__Gammaproteobacteria	o__Pseudomonadales	f__Moraxellaceae	g__Acinetobacter	s__guillouiae
	90ad9e7df0ff0ba03c4705ad80b6d172	k__Bacteria	p__Firmicutes	c__Clostridia	o__Clostridiales	o__Clostridiales	o__Clostridiales	o__Clostridiales
	ca967901a00f3ae91e19badf3c009814	k__Bacteria	p__Firmicutes	c__Clostridia	o__Clostridiales	f__Ruminococcaceae	g__Oscillospira	s__
	73576d6d22961f4e0f00f93cc994a690	k__Bacteria	p__Actinobacteria	c__Actinobacteria	o__Actinomycetales	f__Micrococcaceae	g__Arthrobacter	s__
	489c3fbd2ac11c943c5b28abfb7fe3a7	k__Bacteria	p__Firmicutes	c__Clostridia	o__Clostridiales	f__Ruminococcaceae	g__Ruminococcus	s__
	1763dbd2ac5b6c96acebc480d8bcc4a2	k__Bacteria	p__Firmicutes	c__Bacilli	o__Bacillales	f__Bacillaceae	g__Bacillus	s__badius
	2bc7f6dd6ce7812313b6ecf6f06bd9aa	k__Bacteria	p__Firmicutes	c__Erysipelotrichi	o__Erysipelotrichales	f__Erysipelotrichaceae	g__	s__
	5db6f4f8ef0dcb96ad17d5156b2f9d0e	k__Bacteria	p__Firmicutes	c__Clostridia	o__Clostridiales	f__Lachnospiraceae	g__	s__
	56eb9020ab3322ba96f782a4c25dddb9	k__Bacteria	p__Firmicutes	c__Clostridia	o__Clostridiales	f__Ruminococcaceae	f__Ruminococcaceae	f__Ruminococcaceae
	f4fd4abfe58ba44c180aa115e7c8f04e	k__Bacteria	p__Firmicutes	c__Clostridia	o__Clostridiales	f__Lachnospiraceae	f__Lachnospiraceae	f__Lachnospiraceae
	297b073bdab9a9dc55a25b8b70327a8e	k__Bacteria	p__Proteobacteria	c__Gammaproteobacteria	o__Pseudomonadales	f__Moraxellaceae	g__Acinetobacter	s__guillouiae
	240fdca31693a4ace2c8f24a85af411a	k__Bacteria	p__Firmicutes	c__Clostridia	o__Clostridiales	f__Lachnospiraceae	g__	s__
	aa0d22e3cae06a85b97c6181d08c648a	k__Bacteria	p__Firmicutes	c__Clostridia	o__Clostridiales	f__Ruminococcaceae	g__Ruminococcus	s__
	212db180a37baa05afa98f662d949446	k__Bacteria	p__Firmicutes	c__Clostridia	o__Clostridiales	f__Ruminococcaceae	g__	s__
	46de8415e1c0bbf7c5dc65ceaf66835b	k__Bacteria	p__Firmicutes	c__Clostridia	o__Clostridiales	f__Lachnospiraceae	g__	s__
	e8edd2061e07869c7cac70f92f16b725	k__Bacteria	p__Firmicutes	c__Clostridia	o__Clostridiales	f__Ruminococcaceae	g__Ruminococcus	s__
	21f4b6b2a800752e750feb17645ae00a	k__Bacteria	p__Firmicutes	c__Clostridia	o__Clostridiales	o__Clostridiales	o__Clostridiales	o__Clostridiales
	a8316e5eb8fc139aee3a91814560638a	k__Bacteria	p__Firmicutes	c__Clostridia	o__Clostridiales	f__Lachnospiraceae	g__[Ruminococcus]	s__
	970061e73ce91ac85fddf205224d8322	k__Bacteria	p__Firmicutes	c__Clostridia	o__Clostridiales	f__Christensenellaceae	g__	s__
	5e3856a6c2426a4e3a75e77a223333e5	k__Bacteria	p__Actinobacteria	c__Coriobacteriia	o__Coriobacteriales	f__Coriobacteriaceae	g__	s__
	64c296ddb011fb2e7251ecadcb4a0148	k__Bacteria	p__Firmicutes	c__Clostridia	o__Clostridiales	f__Lachnospiraceae	g__	s__
	350cd8e890b27c7fa7ec3a0d77dbaa9b	k__Bacteria	p__Firmicutes	c__Clostridia	o__Clostridiales	f__Ruminococcaceae	g__Oscillospira	s__
	dcba105f35d8ebc9e22269c7491ad3a7	k__Bacteria	p__Proteobacteria	c__Gammaproteobacteria	o__Xanthomonadales	f__Xanthomonadaceae	g__Stenotrophomonas	s__geniculata
	c6c26f8994aec46b428288c75e4a7883	k__Bacteria	p__Firmicutes	c__Clostridia	o__Clostridiales	f__Ruminococcaceae	g__	s__
	8150b84c52f0a2de0fae88f1075d349b	k__Bacteria	p__Firmicutes	c__Clostridia	o__Clostridiales	o__Clostridiales	o__Clostridiales	o__Clostridiales
	7a4555b12cd56fb853562538dd1511dd	k__Bacteria	p__Firmicutes	c__Erysipelotrichi	o__Erysipelotrichales	f__Erysipelotrichaceae	g__Coprobacillus	s__
	8f003929e210470eb85ae81509cb2dd2	k__Bacteria	p__Firmicutes	c__Clostridia	o__Clostridiales	f__Ruminococcaceae	g__Ruminococcus	s__
	1a3af659e20f20ba69ce3ed6080723de	k__Bacteria	p__Firmicutes	c__Clostridia	o__Clostridiales	f__Lachnospiraceae	g__	s__
	850cd943df43949eb6f9b3d608b92b87	k__Bacteria	p__Firmicutes	c__Erysipelotrichi	o__Erysipelotrichales	f__Erysipelotrichaceae	g__	s__
	735cb9abbbc8ff2b5b354be608a3a869	k__Bacteria	p__Firmicutes	c__Bacilli	o__Lactobacillales	f__Streptococcaceae	g__Streptococcus	s__alactolyticus
	ebd12387a1b8795c5e807aaf49106a13	k__Bacteria	p__Firmicutes	c__Bacilli	o__Lactobacillales	f__Streptococcaceae	g__Streptococcus	s__alactolyticus
	8a80b5cf4ed21ee1617aa27d0542d4a2	k__Bacteria	p__Firmicutes	c__Clostridia	o__Clostridiales	f__Ruminococcaceae	g__	s__
	64bd9120a398ab39e84686945f12b0a4	k__Bacteria	p__Bacteroidetes	c__Bacteroidia	o__Bacteroidales	f__RF16	g__	s__
	bf8174ee3331bbbfaeeb6b46a0d9da5c	k__Bacteria	p__Firmicutes	c__Clostridia	o__Clostridiales	f__Veillonellaceae	g__Phascolarctobacterium	s__
	2398f59d9ee30419fc47a1f12262db80	k__Bacteria	p__Firmicutes	c__Clostridia	o__Clostridiales	f__Ruminococcaceae	g__Clostridium	s__methylpentosum
	feb1c288cd46f6fd9bc3c2c35970cbdf	k__Bacteria	p__Firmicutes	c__Bacilli	o__Lactobacillales	f__Lactobacillaceae	g__Lactobacillus	s__mucosae
	971e8d0a315d254638f26890ba3880ee	k__Bacteria	p__Firmicutes	c__Clostridia	o__Clostridiales	o__Clostridiales	o__Clostridiales	o__Clostridiales
	392c354d89068178635d7d2dd44a535e	k__Bacteria	p__Firmicutes	c__Clostridia	o__Clostridiales	f__	g__	s__
	0036a4e11fe7a350076bd7cfb698d458	k__Bacteria	p__Firmicutes	c__Clostridia	o__Clostridiales	f__Lachnospiraceae	g__[Ruminococcus]	g__[Ruminococcus]
	fbcf49442df9dbb1b2179f86f675be82	k__Bacteria	p__Firmicutes	c__Clostridia	o__Clostridiales	f__Ruminococcaceae	f__Ruminococcaceae	f__Ruminococcaceae
	9cc9be7825db9c78746cfcf984ac58da	k__Bacteria	p__Firmicutes	c__Clostridia	o__Clostridiales	o__Clostridiales	o__Clostridiales	o__Clostridiales
	1e0d7b34702a75620b629ebbdc2651ce	k__Bacteria	p__Firmicutes	c__Clostridia	o__Clostridiales	f__Ruminococcaceae	g__	s__
	84018a27b2b0ae81c662c50e204f6cf3	k__Bacteria	p__Firmicutes	c__Clostridia	o__Clostridiales	f__Ruminococcaceae	g__Ruminococcus	s__
	5f8d35126b0a7321413d21487ec72b73	k__Bacteria	p__Firmicutes	c__Erysipelotrichi	o__Erysipelotrichales	f__Erysipelotrichaceae	g__[Eubacterium]	s__dolichum
	c687a8d04aad1fff0bc7258d20d50db7	k__Bacteria	p__Firmicutes	c__Clostridia	o__Clostridiales	f__Lachnospiraceae	g__	s__
	730f969cba6775547509250ccae190fd	k__Bacteria	p__Firmicutes	c__Clostridia	o__Clostridiales	o__Clostridiales	o__Clostridiales	o__Clostridiales
	e4ef1c7b616eb842c0ff7a327e83bd76	k__Bacteria	p__Bacteroidetes	c__Bacteroidia	o__Bacteroidales	f__Porphyromonadaceae	g__Parabacteroides	g__Parabacteroides
	46308a5a9da9d9d102c8327b4d97ff62	k__Bacteria	p__Firmicutes	c__Clostridia	o__Clostridiales	f__Ruminococcaceae	g__Faecalibacterium	g__Faecalibacterium
	32a976d13f8072e6e450da92f5285bc8	k__Bacteria	p__Firmicutes	c__Clostridia	o__Clostridiales	f__Ruminococcaceae	f__Ruminococcaceae	f__Ruminococcaceae
	282cdfd2ae4301f800dd187a3ca8f559	k__Bacteria	p__Firmicutes	c__Clostridia	o__Clostridiales	f__Ruminococcaceae	g__Ruminococcus	s__
	b5d1ede3cace02dcc5d31604035242b1	k__Bacteria	p__Firmicutes	c__Clostridia	o__Clostridiales	f__Ruminococcaceae	g__	s__
	f900709d0bfe0fbb3aeeae8f71a6b1e0	k__Bacteria	p__Firmicutes	c__Clostridia	o__Clostridiales	f__	g__	s__
	05dbbf0301a9625e1f1a41470a92f7fe	k__Bacteria	p__Firmicutes	c__Clostridia	o__Clostridiales	f__Lachnospiraceae	g__Coprococcus	s__
	c7d19e18132944066131f5f138ba46f2	k__Bacteria	p__Firmicutes	c__Clostridia	o__Clostridiales	f__Peptostreptococcaceae	g__	s__
	082141bf0c475620ca2f0b84ef4c260c	k__Bacteria	p__Firmicutes	c__Clostridia	o__Clostridiales	f__[Mogibacteriaceae]	g__	s__
	845088f89299de9d0c7b431fb489c4e9	k__Bacteria	p__Firmicutes	c__Clostridia	o__Clostridiales	f__Lachnospiraceae	g__Blautia	s__
	f72aedc63a53047a147ebb0e743b7864	k__Bacteria	p__Firmicutes	c__Clostridia	o__Clostridiales	f__Lachnospiraceae	g__[Ruminococcus]	s__
	82ce7d6661100567e07fb6a2f2b5159e	k__Bacteria	p__Firmicutes	c__Clostridia	o__Clostridiales	f__Ruminococcaceae	g__Clostridium	s__methylpentosum
	33b04e368873d01e5d5871b9e6c79940	k__Bacteria	p__Firmicutes	c__Clostridia	o__Clostridiales	f__Ruminococcaceae	g__Oscillospira	s__
	dcd296983ec6b99afca230ca93de8792	k__Bacteria	p__Firmicutes	c__Clostridia	o__Clostridiales	f__Peptostreptococcaceae	g__	s__
	396d927449d38b84753ca035ca7dc6e3	k__Bacteria	p__Firmicutes	c__Clostridia	o__Clostridiales	f__Lachnospiraceae	g__Coprococcus	s__
	86e9c767f6e35b2fa64da84f72e2da48	k__Bacteria	p__Firmicutes	c__Clostridia	o__Clostridiales	f__	g__	s__
	da2aecbc5f0e632fe92f7050a992ddf7	k__Bacteria	p__Firmicutes	c__Clostridia	o__Clostridiales	f__	g__	s__
	c8947944e5e63a2f031e16c4412903bd	k__Bacteria	p__Firmicutes	c__Clostridia	o__Clostridiales	f__Ruminococcaceae	f__Ruminococcaceae	f__Ruminococcaceae
	8bcd4a76c6eb36a64c97f6e9f6270fdd	k__Bacteria	p__Firmicutes	c__Clostridia	o__Clostridiales	f__Christensenellaceae	g__	s__
	c939dc55399371e18eb56a1b5ce84093	k__Bacteria	p__Firmicutes	c__Clostridia	o__Clostridiales	o__Clostridiales	o__Clostridiales	o__Clostridiales
	e616d3ca6814443fe6008cecedbcdeea	k__Bacteria	p__Firmicutes	c__Clostridia	o__Clostridiales	f__Lachnospiraceae	g__[Ruminococcus]	s__
	0b527f74061d532f88de9dff93c7b60f	k__Bacteria	p__Firmicutes	c__Clostridia	o__Clostridiales	f__Lachnospiraceae	g__Blautia	s__
	68e7e3599b8727dad8fb579a21279b55	k__Bacteria	p__Firmicutes	c__Clostridia	o__Clostridiales	f__Lachnospiraceae	f__Lachnospiraceae	f__Lachnospiraceae
	cf4a3714646f3c97bb3489da222228b7	k__Bacteria	p__Firmicutes	c__Clostridia	o__Clostridiales	f__Ruminococcaceae	g__	s__
	e893be4aa4070904788b7fff1fe499b4	k__Bacteria	p__Firmicutes	c__Clostridia	o__Clostridiales	f__Ruminococcaceae	g__	s__
	de8f40ce6487b194ca3141bcf66be07b	k__Bacteria	p__Bacteroidetes	c__Bacteroidia	o__Bacteroidales	f__[Paraprevotellaceae]	g__[Prevotella]	s__
	6c01429c3e07be5cf4c54c4bfbba2857	k__Bacteria	p__Firmicutes	c__Clostridia	o__Clostridiales	f__Lachnospiraceae	f__Lachnospiraceae	f__Lachnospiraceae
	1bf4c32fef136fe806110cc3f236f102	k__Bacteria	p__Firmicutes	c__Clostridia	o__Clostridiales	f__Lachnospiraceae	g__[Ruminococcus]	s__
	7f6fce86c121736e36d306e242fc6f30	k__Bacteria	p__Firmicutes	c__Bacilli	o__Bacillales	f__Paenibacillaceae	g__Paenibacillus	s__
	5c0eb2cc0831a4b7304ec1fa20756159	k__Bacteria	p__Firmicutes	c__Clostridia	o__Clostridiales	f__Ruminococcaceae	g__	s__
	cb3bfa7ac2b500c6a49d88ce9412dbea	k__Bacteria	p__Firmicutes	c__Erysipelotrichi	o__Erysipelotrichales	f__Erysipelotrichaceae	g__cc_115	s__
	d918f74a99d3e02d6d44dcf765cb7630	k__Bacteria	p__Firmicutes	c__Clostridia	o__Clostridiales	f__Lachnospiraceae	g__Blautia	s__
	214ee640626da4e551223831e4aeab22	k__Bacteria	p__Firmicutes	c__Clostridia	o__Clostridiales	f__Ruminococcaceae	f__Ruminococcaceae	f__Ruminococcaceae
	941cc85653474d3d8dfcf3fd605ab3c0	k__Bacteria	p__Firmicutes	c__Clostridia	o__Clostridiales	f__Lachnospiraceae	g__	s__
	990c6b4d63692f7073efa8a3b28b79f9	k__Bacteria	p__Firmicutes	c__Clostridia	o__Clostridiales	f__	g__	s__
	e1743677edc7ce66e8757d9ac5182154	k__Bacteria	p__Firmicutes	c__Clostridia	o__Clostridiales	f__[Mogibacteriaceae]	g__	s__
	c945d3e9e30bbe64b3be6c978197d92b	k__Bacteria	p__Firmicutes	c__Clostridia	o__Clostridiales	f__Ruminococcaceae	f__Ruminococcaceae	f__Ruminococcaceae
	a8ac01afffd265cc3a0552d5bc56e029	k__Bacteria	p__Firmicutes	c__Clostridia	o__Clostridiales	o__Clostridiales	o__Clostridiales	o__Clostridiales
	3360649b8f9bac103264da6849d8682e	k__Bacteria	p__Firmicutes	c__Clostridia	o__Clostridiales	f__Lachnospiraceae	g__	s__
	ab1e4aeddde9eb4e80144c135051d941	k__Bacteria	p__Firmicutes	c__Clostridia	o__Clostridiales	f__Eubacteriaceae	g__Anaerofustis	s__
	0f96ba1e69e26e843b1da15f4393ce16	k__Bacteria	p__Firmicutes	c__Clostridia	o__Clostridiales	f__	g__	s__
	0e226d197c2f253bcee5f15026512f90	k__Bacteria	p__Firmicutes	c__Clostridia	o__Clostridiales	f__Lachnospiraceae	g__Dorea	s__
	8968e6d69c11035797726b158c42995e	k__Bacteria	p__Firmicutes	c__Clostridia	o__Clostridiales	f__Clostridiaceae	g__Clostridium	s__
	6cc2d507f8e26bba0beec1aa6b9dfbb6	k__Bacteria	p__Firmicutes	c__Bacilli	o__Lactobacillales	f__Lactobacillaceae	g__Lactobacillus	s__
	0c818682a3707f32cf02e1af0d334b47	k__Bacteria	p__Actinobacteria	c__Coriobacteriia	o__Coriobacteriales	f__Coriobacteriaceae	g__Adlercreutzia	s__
	c3dab9399f6080aa438a580583408fef	k__Bacteria	p__Firmicutes	c__Clostridia	o__Clostridiales	f__Ruminococcaceae	g__Ruminococcus	s__
	f80c4108b7f46eea89e33673a234b844	k__Bacteria	p__Firmicutes	c__Clostridia	o__Clostridiales	f__Ruminococcaceae	f__Ruminococcaceae	f__Ruminococcaceae
	45d4fe3f6c01f77c2dfc11dd91d3359a	k__Bacteria	p__Firmicutes	c__Bacilli	o__Lactobacillales	f__Lactobacillaceae	g__Lactobacillus	s__salivarius
	b0c827de0de3b7fe24d2a50eee462873	k__Bacteria	p__Firmicutes	c__Bacilli	o__Lactobacillales	o__Lactobacillales	o__Lactobacillales	o__Lactobacillales
	4c4762e3ff3387313d4f596dd8152358	k__Bacteria	p__Firmicutes	c__Clostridia	o__Clostridiales	f__Ruminococcaceae	g__Faecalibacterium	s__prausnitzii
	0c570ae08ebbe801fa6a3e8a24678138	k__Bacteria	p__Firmicutes	c__Clostridia	o__Clostridiales	f__Ruminococcaceae	g__	s__
	3bf757161fb6df045050361c009c98bb	k__Bacteria	p__Firmicutes	c__Clostridia	o__Clostridiales	f__	g__	s__
	cf42d6ef5b5f01ff0a0a2bf5b533682e	k__Bacteria	p__Firmicutes	c__Bacilli	o__Bacillales	f__Bacillaceae	g__	s__
	d7d7825c10fb347f6122b090522d8b28	k__Bacteria	p__Firmicutes	c__Erysipelotrichi	o__Erysipelotrichales	f__Erysipelotrichaceae	g__cc_115	s__
	8227d8aa5c3f5b81ecd433d4a4b90fe6	k__Bacteria	p__Firmicutes	c__Clostridia	o__Clostridiales	f__Lachnospiraceae	g__Blautia	s__
	373ec976172e5a486ea50f0c080633d1	k__Bacteria	p__Firmicutes	c__Clostridia	o__Clostridiales	f__Ruminococcaceae	g__Ruminococcus	s__
	e125d0ad60cf668237ab68d71f3d1aec	k__Bacteria	p__Firmicutes	c__Clostridia	o__Clostridiales	f__Ruminococcaceae	g__	s__
	5b84aff1766e777420629a2a961de7ea	k__Bacteria	p__Firmicutes	c__Clostridia	o__Clostridiales	f__Ruminococcaceae	g__Butyricicoccus	s__pullicaecorum
	d87d635850bba0b65279b91092dec469	k__Bacteria	p__Firmicutes	c__Clostridia	o__Clostridiales	f__Lachnospiraceae	f__Lachnospiraceae	f__Lachnospiraceae
	3132e062f465bfbc042219075df3caa1	k__Bacteria	p__Firmicutes	c__Erysipelotrichi	o__Erysipelotrichales	f__Erysipelotrichaceae	g__Coprobacillus	s__
	c214c7c2704c08f9947cfb78b218dfb7	k__Bacteria	p__Bacteroidetes	c__Bacteroidia	o__Bacteroidales	f__	g__	s__
	adf93266d91193991bd30332b49d6a1f	k__Bacteria	p__Firmicutes	c__Clostridia	o__Clostridiales	f__Ruminococcaceae	g__Faecalibacterium	s__prausnitzii
	c0d5395792eadbf5f62e8ffb14fa0262	k__Bacteria	p__Proteobacteria	c__Alphaproteobacteria	o__Rickettsiales	f__mitochondria	f__mitochondria	f__mitochondria
	57a2b7f3845e9dc1a8bf96b2539bde57	k__Bacteria	p__Firmicutes	c__Clostridia	o__Clostridiales	f__Ruminococcaceae	f__Ruminococcaceae	f__Ruminococcaceae
	e97725fbbcadfed36a81eb5e5a120067	k__Bacteria	p__Firmicutes	c__Clostridia	o__Clostridiales	f__Lachnospiraceae	f__Lachnospiraceae	f__Lachnospiraceae
	3a0c3715dd9f87439ce1e19c41ec0802	k__Bacteria	p__Firmicutes	c__Clostridia	o__Clostridiales	o__Clostridiales	o__Clostridiales	o__Clostridiales
	44158349d8858abc6c04aada0c131da5	k__Bacteria	p__Firmicutes	c__Clostridia	o__Clostridiales	f__Veillonellaceae	g__Megasphaera	s__
	26d9472c382472841670239be53bf945	k__Bacteria	p__Firmicutes	c__Clostridia	o__Clostridiales	f__Lachnospiraceae	g__[Ruminococcus]	s__
	c4a48e6c0e44c439f1e6155edbcce911	k__Bacteria	p__Firmicutes	c__Clostridia	o__Clostridiales	f__Lachnospiraceae	g__	s__
	ce23dc3713e3748ce378d3dbcc8d8918	k__Bacteria	p__Firmicutes	c__Clostridia	o__Clostridiales	f__Ruminococcaceae	g__	s__
	1f170d037f14cd44f5b4812115e89408	k__Bacteria	p__Firmicutes	c__Clostridia	o__Clostridiales	f__Ruminococcaceae	g__Oscillospira	s__
	d0ab1c7b882feebfceecd81a58576e72	k__Bacteria	p__Firmicutes	c__Clostridia	o__Clostridiales	f__	g__	s__
	3cf7df429c086a4608713d3303dcc6ea	k__Bacteria	p__Verrucomicrobia	c__Verrucomicrobiae	o__Verrucomicrobiales	f__Verrucomicrobiaceae	g__Akkermansia	s__muciniphila
	08c53fdf2c7b879ac5e38d5730b65fd9	k__Bacteria	p__Firmicutes	c__Clostridia	o__Clostridiales	f__Christensenellaceae	g__	s__
	1fc9ec3a3fdc7d611ed88ee82f5c69f0	k__Bacteria	p__Firmicutes	c__Clostridia	o__Clostridiales	f__Lachnospiraceae	g__Blautia	s__
	6261777c960ab921c1240ef8c1bd509c	k__Bacteria	p__Firmicutes	c__Clostridia	o__Clostridiales	f__	g__	s__
	b15076e98f74fa44ddeac9519f4eb7e5	k__Bacteria	p__Firmicutes	c__Clostridia	o__Clostridiales	f__Christensenellaceae	g__	s__
	7e9bceb3c4a52554388b3d7fe500be6c	k__Bacteria	p__Firmicutes	c__Clostridia	o__Clostridiales	f__Ruminococcaceae	g__Ruminococcus	s__
	671dec5196d8db9a7dd09c9a8659aa6e	k__Bacteria	p__Firmicutes	c__Clostridia	o__Clostridiales	f__Ruminococcaceae	g__	s__
	10caa6a154721a67b89b6e43fb4c8d0c	k__Bacteria	p__Firmicutes	c__Erysipelotrichi	o__Erysipelotrichales	f__Erysipelotrichaceae	g__Coprobacillus	s__
	1bbb91863bac2d066d97bcb99dffd94d	k__Bacteria	p__Firmicutes	c__Clostridia	o__Clostridiales	f__Lachnospiraceae	g__Coprococcus	s__
	2ef1e51ab1cf99a3c6417b05a060830e	k__Bacteria	p__Firmicutes	c__Bacilli	o__Lactobacillales	f__Lactobacillaceae	g__Lactobacillus	g__Lactobacillus
	38cd1f968bf1b93f5e05ef1b5fb12ef4	k__Bacteria	p__Firmicutes	c__Clostridia	o__Clostridiales	f__Ruminococcaceae	g__Oscillospira	s__
	f6eaeb07ea32039b3d14fb82f0c8b996	k__Bacteria	p__Firmicutes	c__Clostridia	o__Clostridiales	o__Clostridiales	o__Clostridiales	o__Clostridiales
	4e0a8ac6434b87de6ed53d016fd7c87c	k__Bacteria	p__Firmicutes	c__Clostridia	o__Clostridiales	f__[Mogibacteriaceae]	g__	s__
	acd1dc69dea8b59b780ca71bee38e6a2	k__Bacteria	p__Firmicutes	c__Clostridia	o__Clostridiales	f__Clostridiaceae	g__Clostridium	s__
	25b60da8f1af462e61067fc3545e8efb	k__Bacteria	p__Firmicutes	c__Clostridia	o__Clostridiales	f__Lachnospiraceae	g__[Ruminococcus]	s__
	fd75c4a440ad380b4042cfb20e84288d	k__Bacteria	p__Firmicutes	c__Clostridia	o__Clostridiales	f__Ruminococcaceae	g__Ruminococcus	s__
	c2e26d19a997d99866a45c4f611dbb7c	k__Bacteria	p__Firmicutes	c__Clostridia	o__Clostridiales	o__Clostridiales	o__Clostridiales	o__Clostridiales
	4a9bcbb9ed26b02d77c10d2900025c04	k__Bacteria	p__Firmicutes	c__Clostridia	o__Clostridiales	f__Peptostreptococcaceae	g__	s__
	1f907a1c4b28365e0941c891d325ed29	k__Bacteria	p__Bacteroidetes	c__Bacteroidia	o__Bacteroidales	f__Prevotellaceae	g__Prevotella	s__
	4c974b834afe158c4265402ee0bfcbad	k__Bacteria	p__Bacteroidetes	c__Bacteroidia	o__Bacteroidales	f__S24-7	g__	s__
	e11b2b2fb91b4fd300633a32f47c5ca8	k__Bacteria	p__Firmicutes	c__Clostridia	o__Clostridiales	o__Clostridiales	o__Clostridiales	o__Clostridiales
	4f9131a3449cba0d404a1d478e38248f	k__Bacteria	p__Firmicutes	c__Clostridia	o__Clostridiales	f__Lachnospiraceae	g__Coprococcus	s__
	dd53765e55758f566920034403f46897	k__Bacteria	p__Firmicutes	c__Clostridia	o__Clostridiales	f__Lachnospiraceae	g__Blautia	s__
	6d6ab7315b399f8c54b50467972c07aa	k__Bacteria	p__Firmicutes	c__Clostridia	o__Clostridiales	f__Ruminococcaceae	g__Ruminococcus	s__
	59b8fece1860c42f80cfd8685f4b4967	k__Bacteria	p__Firmicutes	c__Clostridia	o__Clostridiales	f__Ruminococcaceae	g__Ruminococcus	s__
	6a4f354262a6fbad12de693585b4e7f1	k__Bacteria	p__Firmicutes	c__Clostridia	o__Clostridiales	f__Ruminococcaceae	f__Ruminococcaceae	f__Ruminococcaceae
	42060670426da942e8158ded54478b51	k__Bacteria	p__Firmicutes	c__Clostridia	o__Clostridiales	f__Lachnospiraceae	f__Lachnospiraceae	f__Lachnospiraceae
	106534f0490c8b8b53d4aba220fa859e	k__Bacteria	p__Firmicutes	c__Clostridia	o__Clostridiales	o__Clostridiales	o__Clostridiales	o__Clostridiales
	93b5acc8abcc037c9062e8cce55815ea	k__Bacteria	p__Proteobacteria	c__Gammaproteobacteria	o__Xanthomonadales	f__Xanthomonadaceae	g__Stenotrophomonas	g__Stenotrophomonas
	8e19fa63ea712f4339a4d069142fddc7	k__Bacteria	p__Firmicutes	c__Clostridia	o__Clostridiales	o__Clostridiales	o__Clostridiales	o__Clostridiales
	411020f5308a4c08f3958425004af3cd	k__Bacteria	p__Firmicutes	c__Clostridia	o__Clostridiales	f__Ruminococcaceae	g__Ruminococcus	s__
	47b098c7edc1e61aef6d211df51b8d96	k__Bacteria	p__Firmicutes	c__Clostridia	o__Clostridiales	f__Lachnospiraceae	g__[Ruminococcus]	s__
	1cc6738f1a9c17b49c2f4083f01ed73c	k__Bacteria	p__Firmicutes	c__Clostridia	o__Clostridiales	f__Ruminococcaceae	g__Oscillospira	s__
	2c556722f1a50865a28077a359fc9344	k__Bacteria	p__Firmicutes	c__Clostridia	o__Clostridiales	o__Clostridiales	o__Clostridiales	o__Clostridiales
	e5f3d35279d4d4f0c6836a68aef9d04f	k__Bacteria	p__Firmicutes	c__Clostridia	o__Clostridiales	f__	g__	s__
	12402330f7fd8c305eb936b365d2a22f	k__Bacteria	p__Firmicutes	c__Clostridia	o__Clostridiales	f__Ruminococcaceae	f__Ruminococcaceae	f__Ruminococcaceae
	0a5452975a5b51561017491784f5a7a0	k__Bacteria	p__Firmicutes	c__Clostridia	o__Clostridiales	f__Ruminococcaceae	g__Ruminococcus	s__
	862cb353ca1152974e964957e67ae4dd	k__Bacteria	p__Firmicutes	c__Clostridia	o__Clostridiales	f__Ruminococcaceae	g__Ruminococcus	s__
	32702e5136f76e35f3599176e177437d	k__Bacteria	p__Firmicutes	c__Clostridia	o__Clostridiales	f__[Mogibacteriaceae]	g__	s__
	a663a01aeb4dbb88bbe0a9840e8f64dc	k__Bacteria	p__Firmicutes	c__Erysipelotrichi	o__Erysipelotrichales	f__Erysipelotrichaceae	g__Clostridium	s__ramosum
	7006413e51a7d9452d99564b207ea103	k__Bacteria	p__Firmicutes	c__Clostridia	o__Clostridiales	f__Ruminococcaceae	g__Oscillospira	s__
	dea42666d2536a8344076387b2813bcb	k__Bacteria	p__Firmicutes	c__Clostridia	o__Clostridiales	f__Ruminococcaceae	g__	s__
	817e649a4fc1096061eb20e7036f3af6	k__Bacteria	p__Firmicutes	c__Clostridia	o__Clostridiales	f__Ruminococcaceae	f__Ruminococcaceae	f__Ruminococcaceae
	cd87c1402da163cea1fa084938a923b4	k__Bacteria	p__Firmicutes	c__Clostridia	o__Clostridiales	f__Lachnospiraceae	g__Clostridium	s__citroniae
	b8c545c99dea06d010eb0bf2c6572d1c	k__Bacteria	p__Firmicutes	c__Bacilli	o__Bacillales	o__Bacillales	o__Bacillales	o__Bacillales
	a8c5bf3d730cb4b797b2ce1be40766ed	k__Bacteria	p__Firmicutes	c__Clostridia	o__Clostridiales	f__	g__	s__
	6a313999dd37b6a3db663746510a68d8	k__Bacteria	p__Firmicutes	c__Clostridia	o__Clostridiales	f__	g__	s__
	ff772f18ec3760046ea9dd413fc88de7	k__Bacteria	p__Firmicutes	c__Clostridia	o__Clostridiales	f__Lachnospiraceae	f__Lachnospiraceae	f__Lachnospiraceae
	9acb555d3c5dd77e9035a661e7ad1bb6	k__Bacteria	p__Firmicutes	c__Clostridia	o__Clostridiales	f__Clostridiaceae	g__Clostridium	s__celatum
	96dd0ee89d9b44ae9968186a15d044a3	k__Bacteria	p__Firmicutes	c__Clostridia	o__Clostridiales	f__Lachnospiraceae	g__	s__
	6482fff1008eebf65a1f72a1ec423794	k__Bacteria	p__Firmicutes	c__Clostridia	o__Clostridiales	f__Ruminococcaceae	g__Ruminococcus	s__
	ab427bb12b0b73f6f863a6c33152871d	k__Bacteria	p__Verrucomicrobia	c__Verrucomicrobiae	o__Verrucomicrobiales	f__Verrucomicrobiaceae	g__Akkermansia	s__muciniphila
	64daa57c4cddf28a3c03b104434f243a	k__Bacteria	p__Bacteroidetes	c__Bacteroidia	o__Bacteroidales	f__[Paraprevotellaceae]	g__[Prevotella]	s__
	b4d0af709964c4c3eb95709e996921ac	k__Bacteria	p__Firmicutes	c__Erysipelotrichi	o__Erysipelotrichales	f__Erysipelotrichaceae	f__Erysipelotrichaceae	f__Erysipelotrichaceae
	deb706e7392ed64a2b76cb4be7f77d3a	k__Bacteria	p__Firmicutes	c__Clostridia	o__Clostridiales	f__[Mogibacteriaceae]	g__	s__
	c54ecd701d322d197b9000b235740969	k__Bacteria	p__Firmicutes	c__Clostridia	o__Clostridiales	f__Ruminococcaceae	g__	s__
	24d088bb4d072e0652ac3f51a6ab5813	k__Bacteria	p__Firmicutes	c__Clostridia	o__Clostridiales	f__Ruminococcaceae	f__Ruminococcaceae	f__Ruminococcaceae
	569653b1659271a290facfcedd0de061	k__Bacteria	p__Firmicutes	c__Bacilli	o__Lactobacillales	f__Enterococcaceae	g__Enterococcus	g__Enterococcus
	7100fdfa468d3c9b5bd2fcf5ed08fa08	k__Bacteria	p__Bacteroidetes	c__Bacteroidia	o__Bacteroidales	f__[Paraprevotellaceae]	g__[Prevotella]	s__
	aff3962bbd7607a2971161d9840ca409	k__Bacteria	p__Firmicutes	c__Clostridia	o__Clostridiales	f__Ruminococcaceae	g__Ruminococcus	s__
	55b7688dfd42d9b2545d67bb5b0f086c	k__Bacteria	p__Firmicutes	c__Clostridia	o__Clostridiales	f__Veillonellaceae	g__Acidaminococcus	s__
	7c3d7711fd15460714ece118b35c0576	k__Bacteria	p__Firmicutes	c__Clostridia	o__Clostridiales	f__Ruminococcaceae	g__Anaerotruncus	s__
	d6f0b2f1ce62fd3a3e75504667e99a58	k__Bacteria	p__Bacteroidetes	c__Bacteroidia	o__Bacteroidales	f__Prevotellaceae	g__Prevotella	s__
	d4451ce798c2c730d419f56fa16ca60e	k__Bacteria	p__Firmicutes	c__Clostridia	o__Clostridiales	f__Lachnospiraceae	g__	s__
	3ad7d11dd03ee6ff311fcb15450ee4b4	k__Bacteria	p__Firmicutes	c__Clostridia	o__Clostridiales	f__Clostridiaceae	g__Candidatus Arthromitus	s__
	4412ce79670508864ba858560d7a5b42	k__Bacteria	p__Firmicutes	c__Clostridia	o__Clostridiales	f__Lachnospiraceae	f__Lachnospiraceae	f__Lachnospiraceae
	1f220c43a9fba52eb9fbb1876300fddb	k__Bacteria	p__Firmicutes	c__Clostridia	o__Clostridiales	f__Ruminococcaceae	g__Oscillospira	s__
	b7453d8e94f5556929a479a78cc538b9	k__Bacteria	p__Firmicutes	c__Clostridia	o__Clostridiales	f__Ruminococcaceae	g__Ruminococcus	s__
	95196021cd1185f319dc54ec39e5909e	k__Bacteria	p__Firmicutes	c__Clostridia	o__Clostridiales	f__Lachnospiraceae	g__	s__
	a25d8ea65b89f11e13983482cdd0373f	k__Bacteria	p__Firmicutes	c__Erysipelotrichi	o__Erysipelotrichales	f__Erysipelotrichaceae	g__cc_115	s__
	bd7bb5b11e9ccba1afbf45d9e0d5808a	k__Bacteria	p__Firmicutes	c__Bacilli	o__Lactobacillales	f__Lactobacillaceae	g__Lactobacillus	g__Lactobacillus
	ab86ae77107d71ee56d2a05d65fd7369	k__Bacteria	p__Bacteroidetes	c__Bacteroidia	o__Bacteroidales	f__S24-7	g__	s__
	cc02448ceae57ae7ad42aef7f3ace0d2	k__Bacteria	p__Firmicutes	c__Clostridia	o__Clostridiales	f__Lachnospiraceae	g__Clostridium	s__aldenense
	36b9d95d1fc395f31856bc90b8052e33	k__Bacteria	p__Firmicutes	c__Clostridia	o__Clostridiales	f__Lachnospiraceae	f__Lachnospiraceae	f__Lachnospiraceae
	05bd669fa5789e4d692f403818da9feb	k__Bacteria	p__Firmicutes	c__Clostridia	o__Clostridiales	o__Clostridiales	o__Clostridiales	o__Clostridiales
	2799ad5c90e307f0e897fecda5a2924e	k__Bacteria	p__Firmicutes	c__Clostridia	o__Clostridiales	f__Lachnospiraceae	g__	s__
	6d52536b55ab19ff41c247db9d081d01	k__Bacteria	p__Firmicutes	c__Clostridia	o__Clostridiales	f__Ruminococcaceae	f__Ruminococcaceae	f__Ruminococcaceae
	9965d2ee2426042adfb91d98f7f39663	k__Bacteria	p__Firmicutes	c__Clostridia	o__Clostridiales	f__Ruminococcaceae	g__Ruminococcus	s__
	e11f1ff355383e5d0b561f1e60cf77a7	k__Bacteria	p__Firmicutes	c__Clostridia	o__Clostridiales	f__	g__	s__
	8d5be2e37d076ca85473266858133669	k__Bacteria	p__Firmicutes	c__Clostridia	o__Clostridiales	f__Ruminococcaceae	g__	s__
	7caf36db90be7d698a49d00f237e3074	k__Bacteria	p__Firmicutes	c__Clostridia	o__Clostridiales	f__	g__	s__
	2a3c9745a8a640703aca845a0a28d2e5	k__Bacteria	p__Actinobacteria	c__Actinobacteria	o__Actinomycetales	f__Micrococcaceae	g__Arthrobacter	s__
	e8a6a1747d54efa446f2fb1fd3dfa1d4	k__Bacteria	p__Firmicutes	c__Clostridia	o__Clostridiales	o__Clostridiales	o__Clostridiales	o__Clostridiales
	971101bdaeb3b8232dc2228f489834b2	k__Bacteria	p__Proteobacteria	c__Epsilonproteobacteria	o__Campylobacterales	f__Helicobacteraceae	g__Helicobacter	s__
	947e5fcf96559fb20f0909dce46e2d07	k__Bacteria	p__Firmicutes	c__Clostridia	o__Clostridiales	f__Ruminococcaceae	g__Ruminococcus	s__
	0538ce7ad2f378122addf8685b5633cc	k__Bacteria	p__Firmicutes	c__Clostridia	o__Clostridiales	f__	g__	s__
	89daf35b256f4a24685e17060f50cdc1	k__Bacteria	p__Firmicutes	c__Clostridia	o__Clostridiales	f__Lachnospiraceae	g__Blautia	s__
	47f770032218f91b352999ff1f663807	k__Bacteria	p__Firmicutes	c__Clostridia	o__Clostridiales	f__Lachnospiraceae	g__Clostridium	s__aldenense
	7db4623268e609d3dd32ee9ac45a5dc4	k__Bacteria	p__Firmicutes	c__Clostridia	o__Clostridiales	f__Ruminococcaceae	f__Ruminococcaceae	f__Ruminococcaceae
	bd6cf3f5a66cefd7b96fb6cf75d23cd2	k__Bacteria	p__Tenericutes	c__Mollicutes	o__RF39	f__	g__	s__
	61106a3c95b0b7dd9f989a76d12453b8	k__Bacteria	p__Firmicutes	c__Clostridia	o__Clostridiales	f__Ruminococcaceae	g__	s__
	30735ab18567e115bd3f08fceaede146	k__Bacteria	p__Firmicutes	c__Clostridia	o__Clostridiales	f__Ruminococcaceae	g__Ruminococcus	s__
	675c847bccbc53942ebb7b8cbb4efc4d	k__Bacteria	p__Bacteroidetes	c__Bacteroidia	o__Bacteroidales	f__Prevotellaceae	g__Prevotella	s__copri
	c0c1bd1da8389f2cca31828f538f616c	k__Bacteria	p__Firmicutes	c__Clostridia	o__Clostridiales	f__Lachnospiraceae	g__[Ruminococcus]	s__
	4238658ca64139b75f015ad8a605ab82	k__Bacteria	p__Firmicutes	c__Bacilli	o__Bacillales	f__Paenibacillaceae	g__Paenibacillus	s__
	7c6427a179cbb267c465204829fae3bf	k__Bacteria	p__Firmicutes	c__Clostridia	o__Clostridiales	f__Clostridiaceae	g__Clostridium	s__
	ddd2d73af64be84b4b2ab7ece3abf058	k__Bacteria	p__Firmicutes	c__Clostridia	o__Clostridiales	f__[Mogibacteriaceae]	g__	s__
	12250603268415139d4ef8b86372578f	k__Bacteria	p__Firmicutes	c__Clostridia	o__Clostridiales	f__Lachnospiraceae	f__Lachnospiraceae	f__Lachnospiraceae
	de5631cf341eed069a0d4805d5b66985	k__Bacteria	p__Firmicutes	c__Clostridia	o__Clostridiales	f__Ruminococcaceae	g__Ruminococcus	s__
	9b754da6875ad785a6e54b857470a076	k__Bacteria	p__Firmicutes	c__Clostridia	o__Clostridiales	f__Lachnospiraceae	g__	s__
	ed3af6bb9d19a10d2752cde379e74476	k__Bacteria	p__Proteobacteria	c__Gammaproteobacteria	o__Enterobacteriales	f__Enterobacteriaceae	g__Proteus	s__
	7b6b1061c5015981f17a06c394aad1b6	k__Bacteria	p__Firmicutes	c__Clostridia	o__Clostridiales	f__Lachnospiraceae	f__Lachnospiraceae	f__Lachnospiraceae
	f479c23321346918723839e33a3544f4	k__Bacteria	p__Firmicutes	c__Clostridia	o__Clostridiales	f__Ruminococcaceae	f__Ruminococcaceae	f__Ruminococcaceae
	03dc314a20a7b2ee0d90d01ffd242275	k__Bacteria	p__Firmicutes	c__Clostridia	o__Clostridiales	f__Clostridiaceae	g__Candidatus Arthromitus	s__
	8ce212aaf7d867e84eab351d75eeecfa	k__Bacteria	p__Firmicutes	c__Clostridia	o__Clostridiales	f__Lachnospiraceae	f__Lachnospiraceae	f__Lachnospiraceae
	77fa64d0d33043a8e44cd873c3cd4edb	k__Bacteria	p__Firmicutes	c__Clostridia	o__Clostridiales	f__Lachnospiraceae	g__Coprococcus	s__
	e1de56ba860ecb4a66b52f413be11ec8	k__Bacteria	p__Firmicutes	c__Clostridia	o__Clostridiales	f__	g__	s__
	50bf0724b90c5a9a3fcfc1678702aaee	k__Bacteria	p__Firmicutes	c__Clostridia	o__Clostridiales	f__	g__	s__
	7fe4fff32c7def4ecceda98286b44526	k__Bacteria	p__Tenericutes	c__Mollicutes	o__RF39	f__	g__	s__
	035b00de8a448f5c914d256261ab4cf3	k__Bacteria	p__Firmicutes	c__Clostridia	o__Clostridiales	f__	g__	s__
	55a7a0c2e258a0e50526fa7292ad47fb	k__Bacteria	p__Firmicutes	c__Bacilli	o__Lactobacillales	f__Lactobacillaceae	g__Lactobacillus	g__Lactobacillus
	563f70a0fa318391f11d299ac1602550	k__Bacteria	p__Firmicutes	c__Bacilli	o__Lactobacillales	f__Streptococcaceae	g__Streptococcus	g__Streptococcus
	2f723ae2a1291cb6ed7d32ba182bd892	k__Bacteria	p__Firmicutes	c__Clostridia	o__Clostridiales	f__Ruminococcaceae	g__Ruminococcus	s__
	59f7d8a7f37d6eeec95eb556f33da267	k__Bacteria	p__Proteobacteria	c__Gammaproteobacteria	o__Pasteurellales	f__Pasteurellaceae	g__Actinobacillus	s__parahaemolyticus
	34903c13e2dc5ae840818585afb536a6	k__Bacteria	p__Firmicutes	c__Clostridia	o__Clostridiales	f__Veillonellaceae	g__Veillonella	s__
	1a4184a394e5f3db74169817b4d0b32f	k__Bacteria	p__Firmicutes	c__Bacilli	o__Lactobacillales	f__Lactobacillaceae	g__Lactobacillus	s__
	18761e1bf0c321f223c9e29c96a4e1dc	k__Bacteria	p__Firmicutes	c__Clostridia	o__Clostridiales	f__Lachnospiraceae	g__Blautia	s__
	e14f743e40eb38976db9d9d544548a13	k__Bacteria	p__Firmicutes	c__Clostridia	o__Clostridiales	f__Ruminococcaceae	g__	s__
	1a069ea36017c7efc95d851374fa7382	k__Bacteria	p__Firmicutes	c__Bacilli	o__Lactobacillales	f__Lactobacillaceae	g__Lactobacillus	s__vaginalis
	75890cd8e88f4ad1ace88b5f15b48621	k__Bacteria	p__Firmicutes	c__Clostridia	o__Clostridiales	f__Ruminococcaceae	f__Ruminococcaceae	f__Ruminococcaceae
	7da209253b1b527dcba0d6185e1889bb	k__Bacteria	p__Firmicutes	c__Clostridia	o__Clostridiales	o__Clostridiales	o__Clostridiales	o__Clostridiales
	4ac43ecbe6347d46a2ab5a31ffd64c25	k__Bacteria	p__Firmicutes	c__Clostridia	o__Clostridiales	f__Ruminococcaceae	g__	s__
	769723e5a9c6312f2ee3ab2781ac8ad6	k__Bacteria	p__Firmicutes	c__Clostridia	o__Clostridiales	f__Lachnospiraceae	f__Lachnospiraceae	f__Lachnospiraceae
	a005e45311d573adef51e6bea8fd4748	k__Bacteria	p__Firmicutes	c__Bacilli	o__Lactobacillales	f__Streptococcaceae	g__Streptococcus	s__alactolyticus
	2d859f4221b4fc62270abcb9390bb54e	k__Bacteria	p__Firmicutes	c__Clostridia	o__Clostridiales	f__Lachnospiraceae	g__	s__
	8df31d859e0a5446b30ca0cd81ce907f	k__Bacteria	p__Firmicutes	c__Clostridia	o__Clostridiales	f__Ruminococcaceae	g__Ruminococcus	s__
	cccbf8a72fe25e3311fd86cf66820a49	k__Bacteria	p__Firmicutes	c__Clostridia	o__Clostridiales	f__Ruminococcaceae	g__Ruminococcus	s__
	be466593728ad07fc012b97317315fe6	k__Bacteria	p__Bacteroidetes	c__Bacteroidia	o__Bacteroidales	f__RF16	g__	s__
	3f29c97b1f15c5aee36118e8ea45fc17	k__Bacteria	p__Firmicutes	c__Clostridia	o__Clostridiales	f__Lachnospiraceae	g__	s__
	698ba7d0e4d87ba5e0ecbfaf3882caa4	k__Bacteria	p__Firmicutes	c__Clostridia	o__Clostridiales	f__Ruminococcaceae	g__Ruminococcus	s__
	126c87a0ce6db89f621119c3987c7733	k__Bacteria	p__Firmicutes	c__Clostridia	o__Clostridiales	f__Ruminococcaceae	g__Ruminococcus	s__
	20e5e4f379b70d0a78ea6b1957180261	k__Bacteria	p__Firmicutes	c__Clostridia	o__Clostridiales	f__Lachnospiraceae	g__Coprococcus	s__
	869b4db9f67765ab87c9987497d4623c	k__Bacteria	p__Firmicutes	c__Clostridia	o__Clostridiales	o__Clostridiales	o__Clostridiales	o__Clostridiales
	8f4dea09ecd34aac65b4fdf5d1c37ff1	k__Bacteria	p__Firmicutes	c__Erysipelotrichi	o__Erysipelotrichales	f__Erysipelotrichaceae	g__Clostridium	g__Clostridium
	4880a4965dcb329801c2428c5756d0f4	k__Bacteria	p__Firmicutes	c__Clostridia	o__Clostridiales	f__Lachnospiraceae	f__Lachnospiraceae	f__Lachnospiraceae
	fa33d7de69153a3751eecb770f8c4d81	k__Bacteria	p__Actinobacteria	c__Coriobacteriia	o__Coriobacteriales	f__Coriobacteriaceae	g__	s__
	10d04714884a162520f0f12411962957	k__Bacteria	p__Firmicutes	c__Clostridia	o__Clostridiales	f__	g__	s__
	dce56d9dd6097f307e43480764be543a	k__Bacteria	p__Firmicutes	c__Clostridia	o__Clostridiales	o__Clostridiales	o__Clostridiales	o__Clostridiales
	7b47ff2fb4753987ea8a8b94877c2581	k__Bacteria	p__Firmicutes	c__Erysipelotrichi	o__Erysipelotrichales	f__Erysipelotrichaceae	g__Coprobacillus	s__
	0df6c802966e8670279671824da4f10a	k__Bacteria	p__Firmicutes	c__Bacilli	o__Lactobacillales	f__Lactobacillaceae	g__Lactobacillus	s__
	240a30949d8516a7daf4fcc9ae9409a3	k__Bacteria	p__Firmicutes	c__Bacilli	o__Bacillales	f__Planococcaceae	f__Planococcaceae	f__Planococcaceae
	8d5153b41e59c5ffb5a1fc080eb784cf	k__Bacteria	p__Firmicutes	c__Clostridia	o__Clostridiales	f__Ruminococcaceae	g__Oscillospira	s__
	05a5fd28f8d722854393a59ba180f256	k__Bacteria	p__Firmicutes	c__Clostridia	o__Clostridiales	f__Lachnospiraceae	g__	s__
	a9b24370bdb02a8ee91855de7b8b2813	k__Bacteria	p__Actinobacteria	c__Actinobacteria	o__Bifidobacteriales	f__Bifidobacteriaceae	g__Bifidobacterium	s__pseudolongum
	ffc0f243dc37b9c2cd6f05e4f519f2d9	k__Bacteria	p__Firmicutes	c__Clostridia	o__Clostridiales	f__	g__	s__
	62c6ac3d211fa272cdbb21fc0c708e4d	k__Bacteria	p__Firmicutes	c__Bacilli	o__Lactobacillales	f__Lactobacillaceae	g__Lactobacillus	g__Lactobacillus
	1f9f5a773c0e93cb5381717d70bf8f25	k__Bacteria	p__Firmicutes	c__Clostridia	o__Clostridiales	f__Ruminococcaceae	g__Ruminococcus	s__
	33ddca6781100b91d670de9a543e5aa7	k__Bacteria	p__Firmicutes	c__Clostridia	o__Clostridiales	f__Lachnospiraceae	g__	s__
	f387378a897340891d277b837ec4fa83	k__Bacteria	p__Bacteroidetes	c__Bacteroidia	o__Bacteroidales	f__Prevotellaceae	g__Prevotella	s__copri
	f4dcf5c4c665b469239aa2c0cd17942c	k__Bacteria	p__Firmicutes	c__Clostridia	o__Clostridiales	f__Ruminococcaceae	g__	s__
	4fe46f54e155195c79f935193338e60d	k__Bacteria	p__Firmicutes	c__Clostridia	o__Clostridiales	f__Ruminococcaceae	g__	s__
	4e53ccb4ffc2601467d0235f34bdcdce	k__Bacteria	p__Firmicutes	c__Clostridia	o__Clostridiales	f__Lachnospiraceae	f__Lachnospiraceae	f__Lachnospiraceae
	289c717278c05de2ebba111a06774524	k__Bacteria	p__Firmicutes	c__Clostridia	o__Clostridiales	o__Clostridiales	o__Clostridiales	o__Clostridiales
	a230ee775999db0be47f185ac53a764c	k__Bacteria	p__Firmicutes	c__Clostridia	o__Clostridiales	f__Ruminococcaceae	g__Oscillospira	s__
	0c8c712659cf39aec314278ad552c0ed	k__Bacteria	p__Firmicutes	c__Erysipelotrichi	o__Erysipelotrichales	f__Erysipelotrichaceae	g__	s__
	3e26365d9f4b5b4ef082950579dc3696	k__Bacteria	p__Firmicutes	c__Clostridia	o__Clostridiales	f__Lachnospiraceae	g__Coprococcus	s__
	0a3633dc866435236a4ccd327ea8b5af	k__Bacteria	p__Firmicutes	c__Clostridia	o__Clostridiales	f__	g__	s__
	905b076c2c4b19f9b992ab4088a4fc27	k__Bacteria	p__Firmicutes	c__Clostridia	o__Clostridiales	f__Lachnospiraceae	f__Lachnospiraceae	f__Lachnospiraceae
	ff2bb223660fd711a9900b8515beb3c5	k__Bacteria	p__Firmicutes	c__Clostridia	o__Clostridiales	o__Clostridiales	o__Clostridiales	o__Clostridiales
	3443b73db214fbccce540ddb43380a8d	k__Bacteria	p__Firmicutes	c__Clostridia	o__Clostridiales	f__Ruminococcaceae	g__Oscillospira	s__
	2811eab69f3fb99403247b44300e4cae	k__Bacteria	p__Firmicutes	c__Clostridia	o__Clostridiales	f__	g__	s__
	ced27ea01cc4170321f64c02ca4e3aa6	k__Bacteria	p__Firmicutes	c__Clostridia	o__Clostridiales	f__	g__	s__
	e5d61f7e72dcfaa67f72a58490bc6a0f	k__Bacteria	p__Firmicutes	c__Clostridia	o__Clostridiales	f__Ruminococcaceae	g__Ruminococcus	s__
	bd5ed0bc219bedc17bec9cb7b6106f79	k__Bacteria	p__Firmicutes	c__Clostridia	o__Clostridiales	f__Ruminococcaceae	f__Ruminococcaceae	f__Ruminococcaceae
	b14398ca01f9784d662d429d284f412e	k__Bacteria	p__Firmicutes	c__Clostridia	o__Clostridiales	o__Clostridiales	o__Clostridiales	o__Clostridiales
	b7bbd3d2e5fd999afc045cd4d36979e0	k__Bacteria	p__Firmicutes	c__Clostridia	o__Clostridiales	f__Lachnospiraceae	g__	s__
	bce9689ef51f046e652fd9306287fc22	k__Bacteria	p__Firmicutes	c__Clostridia	o__Clostridiales	f__Lachnospiraceae	g__	s__
	7ff0c8d6b1f2ab6ae6c70229e507bc18	k__Bacteria	p__Firmicutes	c__Clostridia	o__Clostridiales	f__Ruminococcaceae	g__Oscillospira	s__
	1c5f74d5cbbe5b3aed73436377cc8cb2	k__Bacteria	p__Firmicutes	c__Clostridia	o__Clostridiales	o__Clostridiales	o__Clostridiales	o__Clostridiales
	bc1f126fb1a0314e6230414ea2a6c177	k__Bacteria	p__Firmicutes	c__Clostridia	o__Clostridiales	f__Lachnospiraceae	g__	s__
	ad464b0f4f2cef292428ce4cca18f4dc	k__Bacteria	p__Firmicutes	c__Clostridia	o__Clostridiales	f__Ruminococcaceae	g__Ruminococcus	s__
	70a1993a708eb19731431a99fc03cf4f	k__Bacteria	p__Proteobacteria	c__Gammaproteobacteria	o__Enterobacteriales	f__Enterobacteriaceae	g__Shigella	g__Shigella
	f13a69ad40cf466ff5bfb0c0609aafc6	k__Bacteria	p__Actinobacteria	c__Coriobacteriia	o__Coriobacteriales	f__Coriobacteriaceae	g__	s__
	034061db75629f2f71b16186302a7e44	k__Bacteria	p__Firmicutes	c__Clostridia	o__Clostridiales	f__Ruminococcaceae	f__Ruminococcaceae	f__Ruminococcaceae
	fec9ffb68e4bb1b23bb411c26994cf9f	k__Bacteria	p__Firmicutes	c__Clostridia	o__Clostridiales	f__Lachnospiraceae	g__	s__
	ba4925d004f3d04ff0ce5630dfe7e02d	k__Bacteria	p__Bacteroidetes	c__Bacteroidia	o__Bacteroidales	f__S24-7	g__	s__
	a9c65f22ab35a2635324961ee4e44023	k__Bacteria	p__Firmicutes	c__Clostridia	o__Clostridiales	f__Ruminococcaceae	g__	s__
	78500a9f64f33ec04e40892a3f534176	k__Bacteria	p__Firmicutes	c__Clostridia	o__Clostridiales	f__	g__	s__
	0f123b0da178612cd7dd4c9d8378ae6c	k__Bacteria	p__Firmicutes	c__Clostridia	o__Clostridiales	o__Clostridiales	o__Clostridiales	o__Clostridiales
	ea7064a0fdbb5228b7a0c9ed23e012d2	k__Bacteria	p__Firmicutes	c__Clostridia	o__Clostridiales	f__Ruminococcaceae	g__	s__
	a42d3b0995ba1eb28bf897a341a7ac65	k__Bacteria	p__Firmicutes	c__Clostridia	o__Clostridiales	f__	g__	s__
	d65bc04fb91f8a1c29cda7df2d15eb49	k__Bacteria	p__Firmicutes	c__Clostridia	o__Clostridiales	f__Lachnospiraceae	g__[Ruminococcus]	s__
	420ae39cee0941e4ee76859520e6352f	k__Bacteria	p__Firmicutes	c__Bacilli	o__Bacillales	f__Bacillaceae	g__	s__
	591d280ab767b490aae6fdc420ee4698	k__Bacteria	p__Firmicutes	c__Clostridia	o__Clostridiales	f__	g__	s__
	e935f4346c341bf7a59a3efb7dde55d5	k__Bacteria	p__Firmicutes	c__Clostridia	o__Clostridiales	f__Lachnospiraceae	g__Dorea	s__
	db940528d129f52748d93515ed978e30	k__Bacteria	p__Bacteroidetes	c__Bacteroidia	o__Bacteroidales	f__p-2534-18B5	g__	s__
	7f48094efb0f64a7ee6a2cf0c87e9636	k__Bacteria	p__Firmicutes	c__Clostridia	o__Clostridiales	f__Lachnospiraceae	f__Lachnospiraceae	f__Lachnospiraceae
	728c102c5aa9e0b548c64b2d6e0b1bf4	k__Bacteria	p__Firmicutes	c__Clostridia	o__Clostridiales	f__Ruminococcaceae	g__Oscillospira	s__
	6cb8fd6c28cc862f62c4f66dc48e658d	k__Bacteria	p__Firmicutes	c__Clostridia	o__Clostridiales	f__Ruminococcaceae	f__Ruminococcaceae	f__Ruminococcaceae
	bd5ab72117a5582f67a888c1f7e57ca7	k__Bacteria	p__Firmicutes	c__Erysipelotrichi	o__Erysipelotrichales	f__Erysipelotrichaceae	f__Erysipelotrichaceae	f__Erysipelotrichaceae
	8ac806edce9a692df56a9eea816a15f0	k__Bacteria	p__Firmicutes	c__Clostridia	o__Clostridiales	f__	g__	s__
	28c299cd85e74de783ea4d9b2b46a687	k__Bacteria	p__Firmicutes	c__Clostridia	o__Clostridiales	f__[Mogibacteriaceae]	g__	s__
	84f9cf6d08ccc7adb4e945c4fd8be494	k__Bacteria	p__Firmicutes	c__Clostridia	o__Clostridiales	f__Ruminococcaceae	g__Oscillospira	s__
	ef2dbeb4d062a1e80534782077d0cbef	k__Bacteria	p__Spirochaetes	c__Spirochaetes	o__Spirochaetales	f__Spirochaetaceae	g__Treponema	s__
	2cd838736b8090ae5a6e5bc922b49999	k__Bacteria	p__Firmicutes	c__Clostridia	o__Clostridiales	f__Ruminococcaceae	g__Ruminococcus	s__
	05c2d2963f606b1530be56ab8ce2e427	k__Bacteria	p__Actinobacteria	c__Actinobacteria	o__Bifidobacteriales	f__Bifidobacteriaceae	g__Bifidobacterium	g__Bifidobacterium
	7eb40e9c821a22760e633a88b40d5939	k__Bacteria	p__Firmicutes	c__Clostridia	o__Clostridiales	f__Christensenellaceae	g__	s__
	b1e981219f9b047df26c92a9c732b845	k__Bacteria	p__Firmicutes	c__Clostridia	o__Clostridiales	f__Ruminococcaceae	g__Faecalibacterium	s__prausnitzii
	a72bc4bbcb65e31aac628de5b9a9b0af	k__Bacteria	p__Firmicutes	c__Clostridia	o__Clostridiales	f__Christensenellaceae	g__	s__
	87aac932babcc371dcc4eff6662fdf94	k__Bacteria	p__Firmicutes	c__Clostridia	o__Clostridiales	f__Ruminococcaceae	f__Ruminococcaceae	f__Ruminococcaceae
	7b28c20e72c6c95b3e604f0849245770	k__Bacteria	p__Verrucomicrobia	c__Verrucomicrobiae	o__Verrucomicrobiales	f__Verrucomicrobiaceae	g__Akkermansia	s__muciniphila
	e335f74033bc634af43ee6baa84fa247	k__Bacteria	p__Firmicutes	c__Clostridia	o__Clostridiales	f__Peptostreptococcaceae	g__	s__
	74bca30e1d22c1b532444e97f3b15cde	k__Bacteria	p__Firmicutes	c__Clostridia	o__Clostridiales	f__	g__	s__
	233f1902fa0a8eb4c6a91321bc468a88	k__Bacteria	p__Firmicutes	c__Bacilli	o__Lactobacillales	f__Lactobacillaceae	g__Lactobacillus	s__hamsteri
	4f4800184a5b1352ceb267eaf35d2e41	k__Bacteria	p__Actinobacteria	c__Actinobacteria	o__Actinomycetales	f__Micrococcaceae	g__Arthrobacter	s__
	5e777667d3a8d66663cdf946c1b5e02c	k__Bacteria	p__Bacteroidetes	c__Bacteroidia	o__Bacteroidales	f__Prevotellaceae	g__Prevotella	s__
	da6a7cba87e0895b9cbe6037b9bd8b3b	k__Bacteria	p__Bacteroidetes	c__Bacteroidia	o__Bacteroidales	f__Prevotellaceae	g__Prevotella	s__copri
	813cc43fdf997fd60f8564e011e82b5e	k__Bacteria	p__Firmicutes	c__Clostridia	o__Clostridiales	f__Lachnospiraceae	g__	s__
	9908fffab7ed4f3bec44cda2f5084d49	k__Bacteria	p__Firmicutes	c__Bacilli	o__Lactobacillales	f__Enterococcaceae	g__Enterococcus	s__
	6b838da8ee8519ee41aee397dcce7d60	k__Bacteria	p__Firmicutes	c__Clostridia	o__Clostridiales	f__Lachnospiraceae	f__Lachnospiraceae	f__Lachnospiraceae
	1d232fef645c3811a4786e580b02599d	k__Bacteria	p__Firmicutes	c__Clostridia	o__Clostridiales	f__Lachnospiraceae	g__	s__
	07ba1b7b651f91768deae62e67afb9df	k__Bacteria	p__Firmicutes	c__Clostridia	o__Clostridiales	f__Lachnospiraceae	g__	s__
	1085592620c64b978ac4310b24ae8483	k__Bacteria	p__Firmicutes	c__Clostridia	o__Clostridiales	f__	g__	s__
	fe8a8b1556f77855dc967da769e4c867	k__Bacteria	p__Firmicutes	c__Clostridia	o__Clostridiales	f__Ruminococcaceae	g__	s__
	cf93b1f6712a2a8a367b51ab06aa0e38	k__Bacteria	p__Firmicutes	c__Clostridia	o__Clostridiales	f__[Mogibacteriaceae]	g__	s__
	905048bc105ce30a54754626f6f53b84	k__Bacteria	p__Proteobacteria	c__Epsilonproteobacteria	o__Campylobacterales	f__Helicobacteraceae	g__Flexispira	s__
	dbc4e481aa19da376e92bbe4d8ff42d3	k__Bacteria	p__Firmicutes	c__Clostridia	o__Clostridiales	f__Veillonellaceae	g__Dialister	s__
	3bac14d2805bf995afe9d316a5777b1e	k__Bacteria	p__Firmicutes	c__Bacilli	o__Lactobacillales	f__Lactobacillaceae	g__Lactobacillus	s__helveticus
	d56fd4c21346f6d694c7e638f6bdcb70	k__Bacteria	p__Firmicutes	c__Clostridia	o__Clostridiales	f__Ruminococcaceae	f__Ruminococcaceae	f__Ruminococcaceae
	e24b96036ced11e28fe3442371e70a47	k__Bacteria	p__Firmicutes	c__Clostridia	o__Clostridiales	f__	g__	s__
	3bfd592733c45cdfe746a0840e332a3c	k__Bacteria	p__Firmicutes	c__Clostridia	o__Clostridiales	f__Lachnospiraceae	g__Coprococcus	s__eutactus
	4c2396ab8eabb16c11d85f99ff4270f1	k__Bacteria	p__Firmicutes	c__Clostridia	o__Clostridiales	f__Ruminococcaceae	g__Oscillospira	s__
	b81b1da41a7d22313e62547676cd65d0	k__Bacteria	p__Firmicutes	c__Clostridia	o__Clostridiales	f__Lachnospiraceae	g__	s__
	c1d7e58c2cce6a6dd4538b110bc7a908	k__Bacteria	p__Firmicutes	c__Clostridia	o__Clostridiales	o__Clostridiales	o__Clostridiales	o__Clostridiales
	914ff72391bad9d7f4b4bc92831566ff	k__Bacteria	p__Bacteroidetes	c__Bacteroidia	o__Bacteroidales	f__	g__	s__
	507b5cceb8bbad6d67e5cd82a57ed3ed	k__Bacteria	p__Firmicutes	c__Clostridia	o__Clostridiales	f__Ruminococcaceae	g__Butyricicoccus	s__pullicaecorum
	abb53c8d282b2865ba0fe22aa2ba8394	k__Bacteria	p__Firmicutes	c__Clostridia	o__Clostridiales	f__Ruminococcaceae	g__	s__
	5f2a257e1d65520b416e8d7b423a9fa7	k__Bacteria	p__Firmicutes	c__Clostridia	o__Clostridiales	f__[Mogibacteriaceae]	g__	s__
	e0f683dce1ffebdc55763f49bcd7773a	k__Bacteria	p__Firmicutes	c__Clostridia	o__Clostridiales	f__Christensenellaceae	g__	s__
	249a5e18a13e5f0567cdf7d9d32a577f	k__Bacteria	p__Firmicutes	c__Clostridia	o__Clostridiales	f__Ruminococcaceae	g__Ruminococcus	s__
	1cd242a6edeca6cd3d91fba38224cbe9	k__Bacteria	p__Firmicutes	c__Clostridia	o__Clostridiales	f__Ruminococcaceae	g__Ruminococcus	s__
	8f877e174ca90cf0ab3420285df19f50	k__Bacteria	p__Firmicutes	c__Clostridia	o__Clostridiales	f__	g__	s__
	1c817da68940f92fc54a659c59d5fc5d	k__Bacteria	p__Firmicutes	c__Clostridia	o__Clostridiales	f__	g__	s__
	8c8a105de3169d2d55fcb9cfc2f52cf9	k__Bacteria	p__Firmicutes	c__Clostridia	o__Clostridiales	f__Lachnospiraceae	g__Coprococcus	s__
	1dc952db562f039bbc6a4dd86f4087e1	k__Bacteria	p__Firmicutes	c__Clostridia	o__Clostridiales	f__Lachnospiraceae	g__Coprococcus	s__
	0a6b9615944301a29e20464d2ebb5ae1	k__Bacteria	p__Firmicutes	c__Clostridia	o__Clostridiales	f__Lachnospiraceae	f__Lachnospiraceae	f__Lachnospiraceae
	b911e3fef91eff9c9eec44674a3a315b	k__Bacteria	p__Firmicutes	c__Clostridia	o__Clostridiales	f__Lachnospiraceae	g__Blautia	s__producta
	d97d64f2607765a247fdf296ccf76cf4	k__Bacteria	p__Firmicutes	c__Clostridia	o__Clostridiales	f__	g__	s__
	f5bfbf665081e0133bdcba9fcfc6023d	k__Bacteria	p__Bacteroidetes	c__Bacteroidia	o__Bacteroidales	f__[Paraprevotellaceae]	g__CF231	s__
	bc8ec7bcc0087af14e7eb972e17272bc	k__Bacteria	p__Firmicutes	c__Clostridia	o__Clostridiales	f__	g__	s__
	ea7823427b5854bc784da136aa27d777	k__Bacteria	p__Firmicutes	c__Clostridia	o__Clostridiales	f__Ruminococcaceae	f__Ruminococcaceae	f__Ruminococcaceae
	34b046035bd8b7b7b993b565249b1976	k__Bacteria	p__Firmicutes	c__Clostridia	o__Clostridiales	f__Dehalobacteriaceae	g__	s__
	a62fa6e25e8805dafe5b628529c90023	k__Bacteria	p__Firmicutes	c__Clostridia	o__Clostridiales	f__Ruminococcaceae	g__Ruminococcus	s__
	6145d5800bec71cdd01246b13a463feb	k__Bacteria	p__Firmicutes	c__Clostridia	o__Clostridiales	f__Lachnospiraceae	g__[Ruminococcus]	s__
	0a3cf58d4ca062c13d42c9db4ebcbc53	k__Bacteria	p__Cyanobacteria	c__Chloroplast	o__Streptophyta	f__	g__	s__
	3120660c883750285d85c12f7d898f67	k__Bacteria	p__Firmicutes	c__Clostridia	o__Clostridiales	f__Ruminococcaceae	g__Oscillospira	s__
	6923fabf0a9d16b03765a551acc70404	k__Bacteria	p__Firmicutes	c__Clostridia	o__Clostridiales	f__Lachnospiraceae	g__Coprococcus	s__
	1df4ea697ddf438a11fa5348fdf26879	k__Bacteria	p__Firmicutes	c__Clostridia	o__Clostridiales	f__Ruminococcaceae	g__Oscillospira	s__
	3d6e1834125d9ab26f23a1bf8db2195f	k__Bacteria	p__Proteobacteria	c__Deltaproteobacteria	o__GMD14H09	f__	g__	s__
	2a2b34830532f063cbbc1517e527b58f	k__Bacteria	p__Firmicutes	c__Clostridia	o__Clostridiales	f__Lachnospiraceae	g__[Ruminococcus]	s__
	641e10cf6cd46e4b574130852c55de6c	k__Bacteria	p__Firmicutes	c__Clostridia	o__Clostridiales	f__	g__	s__
	208a08b90e13b04d2ef2f584535a2d39	k__Bacteria	p__Deferribacteres	c__Deferribacteres	o__Deferribacterales	f__Deferribacteraceae	g__Mucispirillum	s__schaedleri
	dd6c6db0c7016ecce184cc9ca510f229	k__Bacteria	p__Firmicutes	c__Clostridia	o__Clostridiales	f__	g__	s__
	4104de7f4c2e15a050d53ca8f67f7d03	k__Bacteria	p__Firmicutes	c__Clostridia	o__Clostridiales	f__Veillonellaceae	g__Veillonella	s__
	143370e10dab7fdbcbdeda0f8b19658a	k__Bacteria	p__Firmicutes	c__Clostridia	o__Clostridiales	f__	g__	s__
	ac414f95242bdb25d76ea1adbb11a1b3	k__Bacteria	p__Firmicutes	c__Clostridia	o__Clostridiales	f__Lachnospiraceae	g__Blautia	s__
	aca340cd5ac23bd92abc7c8613031e4c	k__Bacteria	p__Firmicutes	c__Clostridia	o__Clostridiales	f__Ruminococcaceae	g__	s__
	55e8fd9e2a3868ef69575fcb459fc7c5	k__Bacteria	p__Firmicutes	c__Clostridia	o__Clostridiales	f__Lachnospiraceae	g__	s__
	7af6421556f51843a5e8c29e57ad14f7	k__Bacteria	p__Spirochaetes	c__Spirochaetes	o__Spirochaetales	f__Spirochaetaceae	g__Treponema	s__
	23c8d53b5d6cb2f468b124365ab164a6	k__Bacteria	p__Firmicutes	c__Clostridia	o__Clostridiales	f__	g__	s__
	9208280e28719492b3668ab507450b9d	k__Bacteria	p__Bacteroidetes	c__Bacteroidia	o__Bacteroidales	f__[Paraprevotellaceae]	g__[Prevotella]	s__
	5f5763fa626a29953839c6773446d2c4	k__Bacteria	p__Firmicutes	c__Clostridia	o__Clostridiales	f__Lachnospiraceae	g__	s__
	e367dacc4cf58de7164775e5899d4ab2	k__Bacteria	p__Firmicutes	c__Clostridia	o__Clostridiales	f__Ruminococcaceae	g__Ruminococcus	s__
	bf9e7ae1f3ba2c746d0591b70dbb14f3	k__Bacteria	p__Firmicutes	c__Clostridia	o__Clostridiales	f__Ruminococcaceae	g__Oscillospira	s__
	84572570fef42c78d1e6e678019e0545	k__Bacteria	p__Firmicutes	c__Clostridia	o__Clostridiales	f__Ruminococcaceae	g__Ruminococcus	s__
	4bdbaae586dedec92168f93266de0979	k__Bacteria	p__Firmicutes	c__Clostridia	o__Clostridiales	f__	g__	s__
	3435654bb635f634088e9132890f7d9a	k__Bacteria	p__Tenericutes	c__Mollicutes	o__RF39	f__	g__	s__
	a238176211bb5d089460b8d79136c127	k__Bacteria	p__Firmicutes	c__Clostridia	o__Clostridiales	f__Ruminococcaceae	g__Oscillospira	s__
	7c861f48eaca9c2cacdb0470b609b1d4	k__Bacteria	p__Firmicutes	c__Clostridia	o__Clostridiales	f__Lachnospiraceae	g__Coprococcus	s__
	8400ca3c3ada0c153a3d0f7f387271d3	k__Bacteria	p__Firmicutes	c__Clostridia	o__Clostridiales	f__Ruminococcaceae	f__Ruminococcaceae	f__Ruminococcaceae
	9847fe6c7f34378b842b64b5dcd27df3	k__Bacteria	p__Firmicutes	c__Clostridia	o__Clostridiales	f__Lachnospiraceae	g__	s__
	c3f21101b8845fd1c974cb14578fb119	k__Bacteria	p__Firmicutes	c__Clostridia	o__Clostridiales	f__Christensenellaceae	g__	s__
	eb41b1761fe5b88eb242cd3cabc8a2bb	k__Bacteria	p__Firmicutes	c__Clostridia	o__Clostridiales	f__	g__	s__
	c2b21f1d8e071fda68a09853a8cdcfdd	k__Bacteria	p__Firmicutes	c__Clostridia	o__Clostridiales	f__Ruminococcaceae	g__Faecalibacterium	s__prausnitzii
	8019390890be9f194470099ee3d11cb7	k__Bacteria	p__Firmicutes	c__Clostridia	o__Clostridiales	f__[Mogibacteriaceae]	g__	s__
	99deb3c5ecb022ec05609ebd1112a557	k__Bacteria	p__Bacteroidetes	c__Bacteroidia	o__Bacteroidales	f__Bacteroidaceae	g__Bacteroides	s__
	6a90057b6e7a186c4d4e8974cd089f3f	k__Bacteria	p__Firmicutes	c__Clostridia	o__Clostridiales	f__Lachnospiraceae	g__Clostridium	g__Clostridium
	c9487a3260aac1c2c358a02bf68935bf	k__Bacteria	p__Firmicutes	c__Clostridia	o__Clostridiales	f__Lachnospiraceae	g__Dorea	s__
	ee5b57a629da222ad236b5d4bc329d71	k__Bacteria	p__Firmicutes	c__Erysipelotrichi	o__Erysipelotrichales	f__Erysipelotrichaceae	g__cc_115	s__
	fbb2ccdf9eee6835b98ab9fad97f117a	k__Bacteria	p__Firmicutes	c__Clostridia	o__Clostridiales	f__	g__	s__
	16ca5a38fd9fecf4e2581a98b6eb67f2	k__Bacteria	p__Firmicutes	c__Clostridia	o__Clostridiales	f__Ruminococcaceae	g__	s__
	47db7fba3a4a1d17f718feb75786c18c	k__Bacteria	p__Firmicutes	c__Clostridia	o__Clostridiales	f__	g__	s__
	19442576619f36291c2c41b17009342e	k__Bacteria	p__Firmicutes	c__Clostridia	o__Clostridiales	f__Ruminococcaceae	g__Butyricicoccus	s__pullicaecorum
	c67445ed68d61f49e41b7bdd1de019fb	k__Bacteria	p__Firmicutes	c__Clostridia	o__Clostridiales	f__Lachnospiraceae	g__Clostridium	g__Clostridium
y0-denominator	77c2dc197e6b3dbebc4ee240c6a1c559	k__Bacteria	p__Firmicutes	c__Clostridia	o__Clostridiales	f__Ruminococcaceae	g__Oscillospira	s__
	3eff8023f661e255741f87b115548289	k__Bacteria	p__Firmicutes	c__Clostridia	o__Clostridiales	f__Lachnospiraceae	g__	s__
	6b5c5532185593c41966b2173ea9df1c	k__Bacteria	p__Firmicutes	c__Clostridia	o__Clostridiales	f__Lachnospiraceae	g__Clostridium	s__lavalense
	e657205bc51c1db7e6a38c33a084749d	k__Bacteria	p__Firmicutes	c__Clostridia	o__Clostridiales	f__Ruminococcaceae	g__Oscillospira	s__
	5fbc483f79cd97d3a7253931f37c33e8	k__Bacteria	p__Firmicutes	c__Clostridia	o__Clostridiales	f__Ruminococcaceae	g__Oscillospira	s__
	e9c788e08d5e698c0c90175a9770a1db	k__Bacteria	p__Firmicutes	c__Clostridia	o__Clostridiales	f__Lachnospiraceae	g__Blautia	s__
	d46e2205f0c6ecf67b51f83d111c509c	k__Bacteria	p__Proteobacteria	c__Gammaproteobacteria	o__Enterobacteriales	f__Enterobacteriaceae	f__Enterobacteriaceae	f__Enterobacteriaceae
	9cbf794b9c89435874fce22eba240120	k__Bacteria	p__Firmicutes	c__Clostridia	o__Clostridiales	f__Ruminococcaceae	g__Ruminococcus	s__
	816478dc0b3d7f8973f67307a0007320	k__Bacteria	p__Firmicutes	c__Clostridia	o__Clostridiales	f__Ruminococcaceae	g__Oscillospira	s__
	1e8cd6c305d8f64ca2a2790405b64f6e	k__Bacteria	p__Firmicutes	c__Clostridia	o__Clostridiales	f__Ruminococcaceae	f__Ruminococcaceae	f__Ruminococcaceae
	9b6b08a24a54e5b482f5a45e03dcb30e	k__Bacteria	p__Firmicutes	c__Clostridia	o__Clostridiales	f__Lachnospiraceae	g__[Ruminococcus]	s__
	3001460c772727615c37fd5f4c87489c	k__Bacteria	p__Firmicutes	c__Clostridia	o__Clostridiales	f__Ruminococcaceae	g__Faecalibacterium	s__prausnitzii
	100bb7f94035bd01a39239dd6803be6f	k__Bacteria	p__Firmicutes	c__Clostridia	o__Clostridiales	f__Ruminococcaceae	g__Ruminococcus	s__
	ea6a2deed19ee7725916d60689c97b54	k__Bacteria	p__Firmicutes	c__Clostridia	o__Clostridiales	f__Lachnospiraceae	g__	s__
	66b90e64bc0857f1f29cb63d373fcff0	k__Bacteria	p__Firmicutes	c__Clostridia	o__Clostridiales	f__Ruminococcaceae	g__Ruminococcus	s__
	2c3b179c770eca4dd9338a4d2c137202	k__Bacteria	p__Firmicutes	c__Clostridia	o__Clostridiales	f__	g__	s__
	708b000c48dbefb1454b79108d2a1f70	k__Bacteria	p__Firmicutes	c__Clostridia	o__Clostridiales	f__Lachnospiraceae	f__Lachnospiraceae	f__Lachnospiraceae
	dc41692600de807e3e76f265cdc14075	k__Bacteria	p__Firmicutes	c__Clostridia	o__Clostridiales	f__Lachnospiraceae	g__[Ruminococcus]	s__
	99bccd58aaeb00f98e22add40be6e36b	k__Bacteria	p__Firmicutes	c__Clostridia	o__Clostridiales	f__Peptostreptococcaceae	f__Peptostreptococcaceae	f__Peptostreptococcaceae
	d6ceb660cd4c205d9389c35e067aac3f	k__Bacteria	p__Firmicutes	c__Clostridia	o__Clostridiales	f__Lachnospiraceae	f__Lachnospiraceae	f__Lachnospiraceae
	6b7a4e87dbafad40073befec06406e72	k__Bacteria	p__Firmicutes	c__Clostridia	o__Clostridiales	f__Clostridiaceae	g__Clostridium	s__
	8e9b12466534772cec6b7b991176c475	k__Bacteria	p__Firmicutes	c__Clostridia	o__Clostridiales	f__Ruminococcaceae	g__	s__
	efb71540108125289bc7059eb3c1c43f	k__Bacteria	p__Firmicutes	c__Clostridia	o__Clostridiales	f__	g__	s__
	bb667d3a920b293efb1dd114d721be64	k__Bacteria	p__Firmicutes	c__Clostridia	o__Clostridiales	f__	g__	s__
	7fc5ae42af9050001551d3dcd38bd57b	k__Bacteria	p__Firmicutes	c__Clostridia	o__Clostridiales	f__Lachnospiraceae	g__Blautia	s__
	b2088770a003be218487d86b1d646231	k__Bacteria	p__Firmicutes	c__Clostridia	o__Clostridiales	f__	g__	s__
	8319d3eac517cdc6eac67429141a4179	k__Bacteria	p__Firmicutes	c__Clostridia	o__Clostridiales	f__Lachnospiraceae	g__[Ruminococcus]	s__
	4d3b09e575927f03bd03cfa6c30e1e58	k__Bacteria	p__Firmicutes	c__Clostridia	o__Clostridiales	f__Lachnospiraceae	g__	s__
	f980a909308141ab17d7502f6c96d0ed	k__Bacteria	p__Firmicutes	c__Clostridia	o__Clostridiales	f__Ruminococcaceae	g__	s__
	caa7ba533f97be6f54d95b2064cc33e5	k__Bacteria	p__Firmicutes	c__Clostridia	o__Clostridiales	f__Ruminococcaceae	f__Ruminococcaceae	f__Ruminococcaceae
	49ff4b9ad904b7540926c72823626888	k__Bacteria	p__Firmicutes	c__Clostridia	o__Clostridiales	f__Ruminococcaceae	g__Oscillospira	s__
	edef539dc6e5699b9f2c036009ad51ca	k__Bacteria	p__Firmicutes	c__Clostridia	o__Clostridiales	f__Lachnospiraceae	f__Lachnospiraceae	f__Lachnospiraceae
	ac4274f46d9ec670be0cfb4126304a8d	k__Bacteria	p__Firmicutes	c__Clostridia	o__Clostridiales	f__Ruminococcaceae	g__Oscillospira	s__
	970dd45e40cf8b847e2575fc1cb5a3eb	k__Bacteria	p__Firmicutes	c__Bacilli	o__Lactobacillales	f__Leuconostocaceae	g__Weissella	g__Weissella
	eedf84efe5461c4221d334e78c8f6d82	k__Bacteria	p__Firmicutes	c__Clostridia	o__Clostridiales	f__Lachnospiraceae	f__Lachnospiraceae	f__Lachnospiraceae
	c5619065fbb2332fe286b698e6b6c58d	k__Bacteria	p__Firmicutes	c__Clostridia	o__Clostridiales	f__Lachnospiraceae	f__Lachnospiraceae	f__Lachnospiraceae
	c12636eadd51f39fc336f44d4cfac7f5	k__Bacteria	p__Firmicutes	c__Clostridia	o__Clostridiales	f__Eubacteriaceae	g__Anaerofustis	s__
	495fb0a927bfbbb88533b7127d146370	k__Bacteria	p__Firmicutes	c__Clostridia	o__Clostridiales	f__Lachnospiraceae	g__	s__
	9c782dc640de8ecf83bef9fa1bf63ad0	k__Bacteria	p__Firmicutes	c__Clostridia	o__Clostridiales	f__Ruminococcaceae	g__	s__
	23d4f160a1453f447e17669f62afbc86	k__Bacteria	p__Firmicutes	c__Clostridia	o__Clostridiales	f__Lachnospiraceae	g__Blautia	g__Blautia
	0a39f269a92286a2fc485a177298da7a	k__Bacteria	p__Firmicutes	c__Clostridia	o__Clostridiales	f__Lachnospiraceae	g__	s__
	b4f28264f150902936030ef29ce2a10a	k__Bacteria	p__Firmicutes	c__Clostridia	o__Clostridiales	f__[Mogibacteriaceae]	g__	s__
	170a67d397000b76587d7756f3f6feb4	k__Bacteria	p__Firmicutes	c__Clostridia	o__Clostridiales	f__Lachnospiraceae	f__Lachnospiraceae	f__Lachnospiraceae
	67e8859e108281ee7971084bfa759522	k__Bacteria	p__Firmicutes	c__Clostridia	o__Clostridiales	f__Lachnospiraceae	g__Clostridium	s__symbiosum
	3d7262c8518a22a3315fc9fd8e2f2682	k__Bacteria	p__Firmicutes	c__Clostridia	o__Clostridiales	f__Lachnospiraceae	f__Lachnospiraceae	f__Lachnospiraceae
	51ea85f428a5daaaf348c94671af386e	k__Bacteria	p__Firmicutes	c__Erysipelotrichi	o__Erysipelotrichales	f__Erysipelotrichaceae	g__Coprobacillus	s__
	da3b4b899cecf42ff30d58718834592a	k__Bacteria	p__Firmicutes	c__Clostridia	o__Clostridiales	f__Lachnospiraceae	g__Blautia	s__
	3f9afe17105dd0c33bf41ce08824f362	k__Bacteria	p__Firmicutes	c__Clostridia	o__Clostridiales	f__Ruminococcaceae	g__	s__
	0dd841877cd6b20c830f4a5c7360c9ba	k__Bacteria	p__Firmicutes	c__Clostridia	o__Clostridiales	f__Lachnospiraceae	f__Lachnospiraceae	f__Lachnospiraceae
	4acffcd4d2bd2707d5a65befc3d55202	k__Bacteria	p__Firmicutes	c__Clostridia	o__Clostridiales	f__Ruminococcaceae	g__Ruminococcus	s__
	d0097b2298c9a9d0550d27f31c049d07	k__Bacteria	p__Cyanobacteria	c__4C0d-2	o__YS2	f__	g__	s__
y6-numerator	1cc6738f1a9c17b49c2f4083f01ed73c	k__Bacteria	p__Firmicutes	c__Clostridia	o__Clostridiales	f__Ruminococcaceae	g__Oscillospira	s__
	d4451ce798c2c730d419f56fa16ca60e	k__Bacteria	p__Firmicutes	c__Clostridia	o__Clostridiales	f__Lachnospiraceae	g__	s__
	350cd8e890b27c7fa7ec3a0d77dbaa9b	k__Bacteria	p__Firmicutes	c__Clostridia	o__Clostridiales	f__Ruminococcaceae	g__Oscillospira	s__
	2d859f4221b4fc62270abcb9390bb54e	k__Bacteria	p__Firmicutes	c__Clostridia	o__Clostridiales	f__Lachnospiraceae	g__	s__
	34903c13e2dc5ae840818585afb536a6	k__Bacteria	p__Firmicutes	c__Clostridia	o__Clostridiales	f__Veillonellaceae	g__Veillonella	s__
	1b2a81e4814f847b59f79c902540f8e7	k__Bacteria	p__Tenericutes	c__Mollicutes	o__RF39	f__	g__	s__
	a72bc4bbcb65e31aac628de5b9a9b0af	k__Bacteria	p__Firmicutes	c__Clostridia	o__Clostridiales	f__Christensenellaceae	g__	s__
	6a313999dd37b6a3db663746510a68d8	k__Bacteria	p__Firmicutes	c__Clostridia	o__Clostridiales	f__	g__	s__
	a3f005633e52e07b9f202f06ffd87784	k__Bacteria	k__Bacteria	k__Bacteria	k__Bacteria	k__Bacteria	k__Bacteria	k__Bacteria
	905048bc105ce30a54754626f6f53b84	k__Bacteria	p__Proteobacteria	c__Epsilonproteobacteria	o__Campylobacterales	f__Helicobacteraceae	g__Flexispira	s__
	0b527f74061d532f88de9dff93c7b60f	k__Bacteria	p__Firmicutes	c__Clostridia	o__Clostridiales	f__Lachnospiraceae	g__Blautia	s__
	5f5763fa626a29953839c6773446d2c4	k__Bacteria	p__Firmicutes	c__Clostridia	o__Clostridiales	f__Lachnospiraceae	g__	s__
	240fdca31693a4ace2c8f24a85af411a	k__Bacteria	p__Firmicutes	c__Clostridia	o__Clostridiales	f__Lachnospiraceae	g__	s__
	e1de56ba860ecb4a66b52f413be11ec8	k__Bacteria	p__Firmicutes	c__Clostridia	o__Clostridiales	f__	g__	s__
	2398f59d9ee30419fc47a1f12262db80	k__Bacteria	p__Firmicutes	c__Clostridia	o__Clostridiales	f__Ruminococcaceae	g__Clostridium	s__methylpentosum
	86e9c767f6e35b2fa64da84f72e2da48	k__Bacteria	p__Firmicutes	c__Clostridia	o__Clostridiales	f__	g__	s__
	05c2d2963f606b1530be56ab8ce2e427	k__Bacteria	p__Actinobacteria	c__Actinobacteria	o__Bifidobacteriales	f__Bifidobacteriaceae	g__Bifidobacterium	g__Bifidobacterium
	8f877e174ca90cf0ab3420285df19f50	k__Bacteria	p__Firmicutes	c__Clostridia	o__Clostridiales	f__	g__	s__
	18761e1bf0c321f223c9e29c96a4e1dc	k__Bacteria	p__Firmicutes	c__Clostridia	o__Clostridiales	f__Lachnospiraceae	g__Blautia	s__
	07ba1b7b651f91768deae62e67afb9df	k__Bacteria	p__Firmicutes	c__Clostridia	o__Clostridiales	f__Lachnospiraceae	g__	s__
	2bc7f6dd6ce7812313b6ecf6f06bd9aa	k__Bacteria	p__Firmicutes	c__Erysipelotrichi	o__Erysipelotrichales	f__Erysipelotrichaceae	g__	s__
	f63c7d7a6d1eb1540b77e9997a615b14	k__Bacteria	p__Firmicutes	c__Clostridia	o__Clostridiales	f__Lachnospiraceae	g__	s__
	106534f0490c8b8b53d4aba220fa859e	k__Bacteria	p__Firmicutes	c__Clostridia	o__Clostridiales	o__Clostridiales	o__Clostridiales	o__Clostridiales
	c1d7e58c2cce6a6dd4538b110bc7a908	k__Bacteria	p__Firmicutes	c__Clostridia	o__Clostridiales	o__Clostridiales	o__Clostridiales	o__Clostridiales
	ed3af6bb9d19a10d2752cde379e74476	k__Bacteria	p__Proteobacteria	c__Gammaproteobacteria	o__Enterobacteriales	f__Enterobacteriaceae	g__Proteus	s__
	b8c545c99dea06d010eb0bf2c6572d1c	k__Bacteria	p__Firmicutes	c__Bacilli	o__Bacillales	o__Bacillales	o__Bacillales	o__Bacillales
	ab1e4aeddde9eb4e80144c135051d941	k__Bacteria	p__Firmicutes	c__Clostridia	o__Clostridiales	f__Eubacteriaceae	g__Anaerofustis	s__
	a238176211bb5d089460b8d79136c127	k__Bacteria	p__Firmicutes	c__Clostridia	o__Clostridiales	f__Ruminococcaceae	g__Oscillospira	s__
	bd7bb5b11e9ccba1afbf45d9e0d5808a	k__Bacteria	p__Firmicutes	c__Bacilli	o__Lactobacillales	f__Lactobacillaceae	g__Lactobacillus	g__Lactobacillus
	d8686a7511a986827db7fe298fba04c5	k__Bacteria	p__Firmicutes	c__Clostridia	o__Clostridiales	f__Peptostreptococcaceae	g__	s__
	914ff72391bad9d7f4b4bc92831566ff	k__Bacteria	p__Bacteroidetes	c__Bacteroidia	o__Bacteroidales	f__	g__	s__
	ced27ea01cc4170321f64c02ca4e3aa6	k__Bacteria	p__Firmicutes	c__Clostridia	o__Clostridiales	f__	g__	s__
	3443b73db214fbccce540ddb43380a8d	k__Bacteria	p__Firmicutes	c__Clostridia	o__Clostridiales	f__Ruminococcaceae	g__Oscillospira	s__
	ac414f95242bdb25d76ea1adbb11a1b3	k__Bacteria	p__Firmicutes	c__Clostridia	o__Clostridiales	f__Lachnospiraceae	g__Blautia	s__
	3d6e1834125d9ab26f23a1bf8db2195f	k__Bacteria	p__Proteobacteria	c__Deltaproteobacteria	o__GMD14H09	f__	g__	s__
	f900709d0bfe0fbb3aeeae8f71a6b1e0	k__Bacteria	p__Firmicutes	c__Clostridia	o__Clostridiales	f__	g__	s__
	971101bdaeb3b8232dc2228f489834b2	k__Bacteria	p__Proteobacteria	c__Epsilonproteobacteria	o__Campylobacterales	f__Helicobacteraceae	g__Helicobacter	s__
	c214c7c2704c08f9947cfb78b218dfb7	k__Bacteria	p__Bacteroidetes	c__Bacteroidia	o__Bacteroidales	f__	g__	s__
	c67445ed68d61f49e41b7bdd1de019fb	k__Bacteria	p__Firmicutes	c__Clostridia	o__Clostridiales	f__Lachnospiraceae	g__Clostridium	g__Clostridium
	0246aa933abc53fbde05942016fc2d10	k__Bacteria	p__Firmicutes	c__Clostridia	o__Clostridiales	f__Lachnospiraceae	g__Coprococcus	s__
	8ac806edce9a692df56a9eea816a15f0	k__Bacteria	p__Firmicutes	c__Clostridia	o__Clostridiales	f__	g__	s__
	32702e5136f76e35f3599176e177437d	k__Bacteria	p__Firmicutes	c__Clostridia	o__Clostridiales	f__[Mogibacteriaceae]	g__	s__
	396d927449d38b84753ca035ca7dc6e3	k__Bacteria	p__Firmicutes	c__Clostridia	o__Clostridiales	f__Lachnospiraceae	g__Coprococcus	s__
	fa33d7de69153a3751eecb770f8c4d81	k__Bacteria	p__Actinobacteria	c__Coriobacteriia	o__Coriobacteriales	f__Coriobacteriaceae	g__	s__
	78500a9f64f33ec04e40892a3f534176	k__Bacteria	p__Firmicutes	c__Clostridia	o__Clostridiales	f__	g__	s__
	813cc43fdf997fd60f8564e011e82b5e	k__Bacteria	p__Firmicutes	c__Clostridia	o__Clostridiales	f__Lachnospiraceae	g__	s__
	2a2b34830532f063cbbc1517e527b58f	k__Bacteria	p__Firmicutes	c__Clostridia	o__Clostridiales	f__Lachnospiraceae	g__[Ruminococcus]	s__
	6a90057b6e7a186c4d4e8974cd089f3f	k__Bacteria	p__Firmicutes	c__Clostridia	o__Clostridiales	f__Lachnospiraceae	g__Clostridium	g__Clostridium
	21f4b6b2a800752e750feb17645ae00a	k__Bacteria	p__Firmicutes	c__Clostridia	o__Clostridiales	o__Clostridiales	o__Clostridiales	o__Clostridiales
	be466593728ad07fc012b97317315fe6	k__Bacteria	p__Bacteroidetes	c__Bacteroidia	o__Bacteroidales	f__RF16	g__	s__
	e0f683dce1ffebdc55763f49bcd7773a	k__Bacteria	p__Firmicutes	c__Clostridia	o__Clostridiales	f__Christensenellaceae	g__	s__
	888fd9a806b73525cc988a7b15f52e65	k__Bacteria	p__Firmicutes	c__Clostridia	o__Clostridiales	f__Lachnospiraceae	g__Coprococcus	s__
	e893be4aa4070904788b7fff1fe499b4	k__Bacteria	p__Firmicutes	c__Clostridia	o__Clostridiales	f__Ruminococcaceae	g__	s__
	58bd181f757283f5a4ceebdf90ff6243	k__Bacteria	p__Firmicutes	c__Clostridia	o__Clostridiales	f__Lachnospiraceae	g__[Ruminococcus]	s__
	671dec5196d8db9a7dd09c9a8659aa6e	k__Bacteria	p__Firmicutes	c__Clostridia	o__Clostridiales	f__Ruminococcaceae	g__	s__
	dcba105f35d8ebc9e22269c7491ad3a7	k__Bacteria	p__Proteobacteria	c__Gammaproteobacteria	o__Xanthomonadales	f__Xanthomonadaceae	g__Stenotrophomonas	s__geniculata
	728c102c5aa9e0b548c64b2d6e0b1bf4	k__Bacteria	p__Firmicutes	c__Clostridia	o__Clostridiales	f__Ruminococcaceae	g__Oscillospira	s__
	acd1dc69dea8b59b780ca71bee38e6a2	k__Bacteria	p__Firmicutes	c__Clostridia	o__Clostridiales	f__Clostridiaceae	g__Clostridium	s__
	e335f74033bc634af43ee6baa84fa247	k__Bacteria	p__Firmicutes	c__Clostridia	o__Clostridiales	f__Peptostreptococcaceae	g__	s__
	44158349d8858abc6c04aada0c131da5	k__Bacteria	p__Firmicutes	c__Clostridia	o__Clostridiales	f__Veillonellaceae	g__Megasphaera	s__
	96dd0ee89d9b44ae9968186a15d044a3	k__Bacteria	p__Firmicutes	c__Clostridia	o__Clostridiales	f__Lachnospiraceae	g__	s__
	3a0c3715dd9f87439ce1e19c41ec0802	k__Bacteria	p__Firmicutes	c__Clostridia	o__Clostridiales	o__Clostridiales	o__Clostridiales	o__Clostridiales
	1df4ea697ddf438a11fa5348fdf26879	k__Bacteria	p__Firmicutes	c__Clostridia	o__Clostridiales	f__Ruminococcaceae	g__Oscillospira	s__
	373ec976172e5a486ea50f0c080633d1	k__Bacteria	p__Firmicutes	c__Clostridia	o__Clostridiales	f__Ruminococcaceae	g__Ruminococcus	s__
	f80c4108b7f46eea89e33673a234b844	k__Bacteria	p__Firmicutes	c__Clostridia	o__Clostridiales	f__Ruminococcaceae	f__Ruminococcaceae	f__Ruminococcaceae
	759c0e146b0287e9e76c612cbbe36649	k__Bacteria	p__Firmicutes	c__Erysipelotrichi	o__Erysipelotrichales	f__Erysipelotrichaceae	g__Coprobacillus	s__
	25b60da8f1af462e61067fc3545e8efb	k__Bacteria	p__Firmicutes	c__Clostridia	o__Clostridiales	f__Lachnospiraceae	g__[Ruminococcus]	s__
	b81b1da41a7d22313e62547676cd65d0	k__Bacteria	p__Firmicutes	c__Clostridia	o__Clostridiales	f__Lachnospiraceae	g__	s__
	411020f5308a4c08f3958425004af3cd	k__Bacteria	p__Firmicutes	c__Clostridia	o__Clostridiales	f__Ruminococcaceae	g__Ruminococcus	s__
	93b5acc8abcc037c9062e8cce55815ea	k__Bacteria	p__Proteobacteria	c__Gammaproteobacteria	o__Xanthomonadales	f__Xanthomonadaceae	g__Stenotrophomonas	g__Stenotrophomonas
	aff3962bbd7607a2971161d9840ca409	k__Bacteria	p__Firmicutes	c__Clostridia	o__Clostridiales	f__Ruminococcaceae	g__Ruminococcus	s__
	f387378a897340891d277b837ec4fa83	k__Bacteria	p__Bacteroidetes	c__Bacteroidia	o__Bacteroidales	f__Prevotellaceae	g__Prevotella	s__copri
	4a9bcbb9ed26b02d77c10d2900025c04	k__Bacteria	p__Firmicutes	c__Clostridia	o__Clostridiales	f__Peptostreptococcaceae	g__	s__
	46de8415e1c0bbf7c5dc65ceaf66835b	k__Bacteria	p__Firmicutes	c__Clostridia	o__Clostridiales	f__Lachnospiraceae	g__	s__
	2e81e4d1a54e1636af43e46fa332ab11	k__Bacteria	p__Firmicutes	c__Erysipelotrichi	o__Erysipelotrichales	f__Erysipelotrichaceae	g__Coprobacillus	s__
	208a08b90e13b04d2ef2f584535a2d39	k__Bacteria	p__Deferribacteres	c__Deferribacteres	o__Deferribacterales	f__Deferribacteraceae	g__Mucispirillum	s__schaedleri
	1d232fef645c3811a4786e580b02599d	k__Bacteria	p__Firmicutes	c__Clostridia	o__Clostridiales	f__Lachnospiraceae	g__	s__
	6cb8fd6c28cc862f62c4f66dc48e658d	k__Bacteria	p__Firmicutes	c__Clostridia	o__Clostridiales	f__Ruminococcaceae	f__Ruminococcaceae	f__Ruminococcaceae
	7c3d7711fd15460714ece118b35c0576	k__Bacteria	p__Firmicutes	c__Clostridia	o__Clostridiales	f__Ruminococcaceae	g__Anaerotruncus	s__
	1c817da68940f92fc54a659c59d5fc5d	k__Bacteria	p__Firmicutes	c__Clostridia	o__Clostridiales	f__	g__	s__
	84018a27b2b0ae81c662c50e204f6cf3	k__Bacteria	p__Firmicutes	c__Clostridia	o__Clostridiales	f__Ruminococcaceae	g__Ruminococcus	s__
	c687a8d04aad1fff0bc7258d20d50db7	k__Bacteria	p__Firmicutes	c__Clostridia	o__Clostridiales	f__Lachnospiraceae	g__	s__
	55e8fd9e2a3868ef69575fcb459fc7c5	k__Bacteria	p__Firmicutes	c__Clostridia	o__Clostridiales	f__Lachnospiraceae	g__	s__
	cf4a3714646f3c97bb3489da222228b7	k__Bacteria	p__Firmicutes	c__Clostridia	o__Clostridiales	f__Ruminococcaceae	g__	s__
	05dbbf0301a9625e1f1a41470a92f7fe	k__Bacteria	p__Firmicutes	c__Clostridia	o__Clostridiales	f__Lachnospiraceae	g__Coprococcus	s__
	d1ac042d3d7da23859e5c2d712cdd50d	k__Bacteria	p__Firmicutes	c__Clostridia	o__Clostridiales	f__Lachnospiraceae	g__	s__
	905b076c2c4b19f9b992ab4088a4fc27	k__Bacteria	p__Firmicutes	c__Clostridia	o__Clostridiales	f__Lachnospiraceae	f__Lachnospiraceae	f__Lachnospiraceae
	87aac932babcc371dcc4eff6662fdf94	k__Bacteria	p__Firmicutes	c__Clostridia	o__Clostridiales	f__Ruminococcaceae	f__Ruminococcaceae	f__Ruminococcaceae
	5f8d35126b0a7321413d21487ec72b73	k__Bacteria	p__Firmicutes	c__Erysipelotrichi	o__Erysipelotrichales	f__Erysipelotrichaceae	g__[Eubacterium]	s__dolichum
	47f770032218f91b352999ff1f663807	k__Bacteria	p__Firmicutes	c__Clostridia	o__Clostridiales	f__Lachnospiraceae	g__Clostridium	s__aldenense
	233f1902fa0a8eb4c6a91321bc468a88	k__Bacteria	p__Firmicutes	c__Bacilli	o__Lactobacillales	f__Lactobacillaceae	g__Lactobacillus	s__hamsteri
	2c556722f1a50865a28077a359fc9344	k__Bacteria	p__Firmicutes	c__Clostridia	o__Clostridiales	o__Clostridiales	o__Clostridiales	o__Clostridiales
	bd6cf3f5a66cefd7b96fb6cf75d23cd2	k__Bacteria	p__Tenericutes	c__Mollicutes	o__RF39	f__	g__	s__
	f6eaeb07ea32039b3d14fb82f0c8b996	k__Bacteria	p__Firmicutes	c__Clostridia	o__Clostridiales	o__Clostridiales	o__Clostridiales	o__Clostridiales
	932965d7ed2166402b521fea7a1029a4	k__Bacteria	p__Firmicutes	c__Clostridia	o__Clostridiales	f__Lachnospiraceae	g__Blautia	s__
	3bac14d2805bf995afe9d316a5777b1e	k__Bacteria	p__Firmicutes	c__Bacilli	o__Lactobacillales	f__Lactobacillaceae	g__Lactobacillus	s__helveticus
	8227d8aa5c3f5b81ecd433d4a4b90fe6	k__Bacteria	p__Firmicutes	c__Clostridia	o__Clostridiales	f__Lachnospiraceae	g__Blautia	s__
	473783af6b13ca55e15223306fa3b9a1	k__Bacteria	p__Firmicutes	c__Clostridia	o__Clostridiales	f__	g__	s__
	56eb9020ab3322ba96f782a4c25dddb9	k__Bacteria	p__Firmicutes	c__Clostridia	o__Clostridiales	f__Ruminococcaceae	f__Ruminococcaceae	f__Ruminococcaceae
	8400ca3c3ada0c153a3d0f7f387271d3	k__Bacteria	p__Firmicutes	c__Clostridia	o__Clostridiales	f__Ruminococcaceae	f__Ruminococcaceae	f__Ruminococcaceae
	50bf0724b90c5a9a3fcfc1678702aaee	k__Bacteria	p__Firmicutes	c__Clostridia	o__Clostridiales	f__	g__	s__
	c13ea1ed2476f8e7b2ae632b1f4c9c08	k__Bacteria	p__Firmicutes	c__Clostridia	o__Clostridiales	f__Ruminococcaceae	g__	s__
	8df31d859e0a5446b30ca0cd81ce907f	k__Bacteria	p__Firmicutes	c__Clostridia	o__Clostridiales	f__Ruminococcaceae	g__Ruminococcus	s__
	7b47ff2fb4753987ea8a8b94877c2581	k__Bacteria	p__Firmicutes	c__Erysipelotrichi	o__Erysipelotrichales	f__Erysipelotrichaceae	g__Coprobacillus	s__
	a01713feca2bbbab15051f29bf21faa7	k__Bacteria	p__Firmicutes	c__Clostridia	o__Clostridiales	f__Ruminococcaceae	g__Ruminococcus	s__
	4c974b834afe158c4265402ee0bfcbad	k__Bacteria	p__Bacteroidetes	c__Bacteroidia	o__Bacteroidales	f__S24-7	g__	s__
	ab427bb12b0b73f6f863a6c33152871d	k__Bacteria	p__Verrucomicrobia	c__Verrucomicrobiae	o__Verrucomicrobiales	f__Verrucomicrobiaceae	g__Akkermansia	s__muciniphila
	7c861f48eaca9c2cacdb0470b609b1d4	k__Bacteria	p__Firmicutes	c__Clostridia	o__Clostridiales	f__Lachnospiraceae	g__Coprococcus	s__
	e14f743e40eb38976db9d9d544548a13	k__Bacteria	p__Firmicutes	c__Clostridia	o__Clostridiales	f__Ruminococcaceae	g__	s__
	c945d3e9e30bbe64b3be6c978197d92b	k__Bacteria	p__Firmicutes	c__Clostridia	o__Clostridiales	f__Ruminococcaceae	f__Ruminococcaceae	f__Ruminococcaceae
	d65bc04fb91f8a1c29cda7df2d15eb49	k__Bacteria	p__Firmicutes	c__Clostridia	o__Clostridiales	f__Lachnospiraceae	g__[Ruminococcus]	s__
	546b699e9338e955200c585d6f654bc6	k__Bacteria	p__Bacteroidetes	c__Bacteroidia	o__Bacteroidales	f__Prevotellaceae	g__Prevotella	s__
	33ddca6781100b91d670de9a543e5aa7	k__Bacteria	p__Firmicutes	c__Clostridia	o__Clostridiales	f__Lachnospiraceae	g__	s__
	cf42d6ef5b5f01ff0a0a2bf5b533682e	k__Bacteria	p__Firmicutes	c__Bacilli	o__Bacillales	f__Bacillaceae	g__	s__
	96903956473924f7a3a931d094cdb7b6	k__Bacteria	p__Firmicutes	c__Clostridia	o__Clostridiales	o__Clostridiales	o__Clostridiales	o__Clostridiales
	42060670426da942e8158ded54478b51	k__Bacteria	p__Firmicutes	c__Clostridia	o__Clostridiales	f__Lachnospiraceae	f__Lachnospiraceae	f__Lachnospiraceae
	0c570ae08ebbe801fa6a3e8a24678138	k__Bacteria	p__Firmicutes	c__Clostridia	o__Clostridiales	f__Ruminococcaceae	g__	s__
	a8316e5eb8fc139aee3a91814560638a	k__Bacteria	p__Firmicutes	c__Clostridia	o__Clostridiales	f__Lachnospiraceae	g__[Ruminococcus]	s__
	6d52536b55ab19ff41c247db9d081d01	k__Bacteria	p__Firmicutes	c__Clostridia	o__Clostridiales	f__Ruminococcaceae	f__Ruminococcaceae	f__Ruminococcaceae
	4f9131a3449cba0d404a1d478e38248f	k__Bacteria	p__Firmicutes	c__Clostridia	o__Clostridiales	f__Lachnospiraceae	g__Coprococcus	s__
	dea42666d2536a8344076387b2813bcb	k__Bacteria	p__Firmicutes	c__Clostridia	o__Clostridiales	f__Ruminococcaceae	g__	s__
	4238658ca64139b75f015ad8a605ab82	k__Bacteria	p__Firmicutes	c__Bacilli	o__Bacillales	f__Paenibacillaceae	g__Paenibacillus	s__
	769723e5a9c6312f2ee3ab2781ac8ad6	k__Bacteria	p__Firmicutes	c__Clostridia	o__Clostridiales	f__Lachnospiraceae	f__Lachnospiraceae	f__Lachnospiraceae
	f4fd4abfe58ba44c180aa115e7c8f04e	k__Bacteria	p__Firmicutes	c__Clostridia	o__Clostridiales	f__Lachnospiraceae	f__Lachnospiraceae	f__Lachnospiraceae
	b75586b81ac08927f6713f6874b4be9a	k__Bacteria	p__Firmicutes	c__Clostridia	o__Clostridiales	f__Lachnospiraceae	g__[Ruminococcus]	s__
	64daa57c4cddf28a3c03b104434f243a	k__Bacteria	p__Bacteroidetes	c__Bacteroidia	o__Bacteroidales	f__[Paraprevotellaceae]	g__[Prevotella]	s__
	1dc952db562f039bbc6a4dd86f4087e1	k__Bacteria	p__Firmicutes	c__Clostridia	o__Clostridiales	f__Lachnospiraceae	g__Coprococcus	s__
	f81518c14b99c2cf80fd6e20dd855bf5	k__Bacteria	p__Firmicutes	c__Clostridia	o__Clostridiales	f__Lachnospiraceae	g__	s__
	ca967901a00f3ae91e19badf3c009814	k__Bacteria	p__Firmicutes	c__Clostridia	o__Clostridiales	f__Ruminococcaceae	g__Oscillospira	s__
	ef2dbeb4d062a1e80534782077d0cbef	k__Bacteria	p__Spirochaetes	c__Spirochaetes	o__Spirochaetales	f__Spirochaetaceae	g__Treponema	s__
	e5d61f7e72dcfaa67f72a58490bc6a0f	k__Bacteria	p__Firmicutes	c__Clostridia	o__Clostridiales	f__Ruminococcaceae	g__Ruminococcus	s__
	8c8a105de3169d2d55fcb9cfc2f52cf9	k__Bacteria	p__Firmicutes	c__Clostridia	o__Clostridiales	f__Lachnospiraceae	g__Coprococcus	s__
	9847fe6c7f34378b842b64b5dcd27df3	k__Bacteria	p__Firmicutes	c__Clostridia	o__Clostridiales	f__Lachnospiraceae	g__	s__
	4412ce79670508864ba858560d7a5b42	k__Bacteria	p__Firmicutes	c__Clostridia	o__Clostridiales	f__Lachnospiraceae	f__Lachnospiraceae	f__Lachnospiraceae
	aa0d22e3cae06a85b97c6181d08c648a	k__Bacteria	p__Firmicutes	c__Clostridia	o__Clostridiales	f__Ruminococcaceae	g__Ruminococcus	s__
	8150b84c52f0a2de0fae88f1075d349b	k__Bacteria	p__Firmicutes	c__Clostridia	o__Clostridiales	o__Clostridiales	o__Clostridiales	o__Clostridiales
	12402330f7fd8c305eb936b365d2a22f	k__Bacteria	p__Firmicutes	c__Clostridia	o__Clostridiales	f__Ruminococcaceae	f__Ruminococcaceae	f__Ruminococcaceae
	46308a5a9da9d9d102c8327b4d97ff62	k__Bacteria	p__Firmicutes	c__Clostridia	o__Clostridiales	f__Ruminococcaceae	g__Faecalibacterium	g__Faecalibacterium
	2a3c9745a8a640703aca845a0a28d2e5	k__Bacteria	p__Actinobacteria	c__Actinobacteria	o__Actinomycetales	f__Micrococcaceae	g__Arthrobacter	s__
	3bfd592733c45cdfe746a0840e332a3c	k__Bacteria	p__Firmicutes	c__Clostridia	o__Clostridiales	f__Lachnospiraceae	g__Coprococcus	s__eutactus
	941cc85653474d3d8dfcf3fd605ab3c0	k__Bacteria	p__Firmicutes	c__Clostridia	o__Clostridiales	f__Lachnospiraceae	g__	s__
	ddd2d73af64be84b4b2ab7ece3abf058	k__Bacteria	p__Firmicutes	c__Clostridia	o__Clostridiales	f__[Mogibacteriaceae]	g__	s__
	0a3cf58d4ca062c13d42c9db4ebcbc53	k__Bacteria	p__Cyanobacteria	c__Chloroplast	o__Streptophyta	f__	g__	s__
	ee32cdafc63c97c275d3b3a8b8df7c4c	k__Bacteria	p__Firmicutes	c__Clostridia	o__Clostridiales	f__Ruminococcaceae	f__Ruminococcaceae	f__Ruminococcaceae
	7e9bceb3c4a52554388b3d7fe500be6c	k__Bacteria	p__Firmicutes	c__Clostridia	o__Clostridiales	f__Ruminococcaceae	g__Ruminococcus	s__
	fec9ffb68e4bb1b23bb411c26994cf9f	k__Bacteria	p__Firmicutes	c__Clostridia	o__Clostridiales	f__Lachnospiraceae	g__	s__
	035b00de8a448f5c914d256261ab4cf3	k__Bacteria	p__Firmicutes	c__Clostridia	o__Clostridiales	f__	g__	s__
	392c354d89068178635d7d2dd44a535e	k__Bacteria	p__Firmicutes	c__Clostridia	o__Clostridiales	f__	g__	s__
	62c6ac3d211fa272cdbb21fc0c708e4d	k__Bacteria	p__Firmicutes	c__Bacilli	o__Lactobacillales	f__Lactobacillaceae	g__Lactobacillus	g__Lactobacillus
	1cd242a6edeca6cd3d91fba38224cbe9	k__Bacteria	p__Firmicutes	c__Clostridia	o__Clostridiales	f__Ruminococcaceae	g__Ruminococcus	s__
	214ee640626da4e551223831e4aeab22	k__Bacteria	p__Firmicutes	c__Clostridia	o__Clostridiales	f__Ruminococcaceae	f__Ruminococcaceae	f__Ruminococcaceae
	d97d64f2607765a247fdf296ccf76cf4	k__Bacteria	p__Firmicutes	c__Clostridia	o__Clostridiales	f__	g__	s__
	510fc7ce79e4b9d729b7c819bf9e11c0	k__Bacteria	p__Bacteroidetes	c__Bacteroidia	o__Bacteroidales	f__Prevotellaceae	g__Prevotella	s__stercorea
	bf8174ee3331bbbfaeeb6b46a0d9da5c	k__Bacteria	p__Firmicutes	c__Clostridia	o__Clostridiales	f__Veillonellaceae	g__Phascolarctobacterium	s__
	5f2a257e1d65520b416e8d7b423a9fa7	k__Bacteria	p__Firmicutes	c__Clostridia	o__Clostridiales	f__[Mogibacteriaceae]	g__	s__
	8b414a059be1b8812e888b7c4d47bb2f	k__Bacteria	p__Firmicutes	c__Clostridia	o__Clostridiales	f__Ruminococcaceae	g__Ruminococcus	s__
	67ed743cd7edd9fc33966deb93c8fcb2	k__Bacteria	p__Firmicutes	c__Clostridia	o__Clostridiales	f__Ruminococcaceae	f__Ruminococcaceae	f__Ruminococcaceae
	cd87c1402da163cea1fa084938a923b4	k__Bacteria	p__Firmicutes	c__Clostridia	o__Clostridiales	f__Lachnospiraceae	g__Clostridium	s__citroniae
	7386cc33b59dac11d52b096a11009f73	k__Bacteria	p__Firmicutes	c__Clostridia	o__Clostridiales	f__Ruminococcaceae	g__Oscillospira	s__
	5e777667d3a8d66663cdf946c1b5e02c	k__Bacteria	p__Bacteroidetes	c__Bacteroidia	o__Bacteroidales	f__Prevotellaceae	g__Prevotella	s__
	59f7d8a7f37d6eeec95eb556f33da267	k__Bacteria	p__Proteobacteria	c__Gammaproteobacteria	o__Pasteurellales	f__Pasteurellaceae	g__Actinobacillus	s__parahaemolyticus
	ea7064a0fdbb5228b7a0c9ed23e012d2	k__Bacteria	p__Firmicutes	c__Clostridia	o__Clostridiales	f__Ruminococcaceae	g__	s__
	05a5fd28f8d722854393a59ba180f256	k__Bacteria	p__Firmicutes	c__Clostridia	o__Clostridiales	f__Lachnospiraceae	g__	s__
	e367dacc4cf58de7164775e5899d4ab2	k__Bacteria	p__Firmicutes	c__Clostridia	o__Clostridiales	f__Ruminococcaceae	g__Ruminococcus	s__
	d7d7825c10fb347f6122b090522d8b28	k__Bacteria	p__Firmicutes	c__Erysipelotrichi	o__Erysipelotrichales	f__Erysipelotrichaceae	g__cc_115	s__
	947e5fcf96559fb20f0909dce46e2d07	k__Bacteria	p__Firmicutes	c__Clostridia	o__Clostridiales	f__Ruminococcaceae	g__Ruminococcus	s__
	212db180a37baa05afa98f662d949446	k__Bacteria	p__Firmicutes	c__Clostridia	o__Clostridiales	f__Ruminococcaceae	g__	s__
	1763dbd2ac5b6c96acebc480d8bcc4a2	k__Bacteria	p__Firmicutes	c__Bacilli	o__Bacillales	f__Bacillaceae	g__Bacillus	s__badius
	f5bfbf665081e0133bdcba9fcfc6023d	k__Bacteria	p__Bacteroidetes	c__Bacteroidia	o__Bacteroidales	f__[Paraprevotellaceae]	g__CF231	s__
	0036a4e11fe7a350076bd7cfb698d458	k__Bacteria	p__Firmicutes	c__Clostridia	o__Clostridiales	f__Lachnospiraceae	g__[Ruminococcus]	g__[Ruminococcus]
	3e26365d9f4b5b4ef082950579dc3696	k__Bacteria	p__Firmicutes	c__Clostridia	o__Clostridiales	f__Lachnospiraceae	g__Coprococcus	s__
	f72aedc63a53047a147ebb0e743b7864	k__Bacteria	p__Firmicutes	c__Clostridia	o__Clostridiales	f__Lachnospiraceae	g__[Ruminococcus]	s__
	7100fdfa468d3c9b5bd2fcf5ed08fa08	k__Bacteria	p__Bacteroidetes	c__Bacteroidia	o__Bacteroidales	f__[Paraprevotellaceae]	g__[Prevotella]	s__
	8968e6d69c11035797726b158c42995e	k__Bacteria	p__Firmicutes	c__Clostridia	o__Clostridiales	f__Clostridiaceae	g__Clostridium	s__
	b5d1ede3cace02dcc5d31604035242b1	k__Bacteria	p__Firmicutes	c__Clostridia	o__Clostridiales	f__Ruminococcaceae	g__	s__
	bc5991ef4c06b7bc9302a867c949570f	k__Bacteria	p__Firmicutes	c__Clostridia	o__Clostridiales	o__Clostridiales	o__Clostridiales	o__Clostridiales
	10caa6a154721a67b89b6e43fb4c8d0c	k__Bacteria	p__Firmicutes	c__Erysipelotrichi	o__Erysipelotrichales	f__Erysipelotrichaceae	g__Coprobacillus	s__
	b4d0af709964c4c3eb95709e996921ac	k__Bacteria	p__Firmicutes	c__Erysipelotrichi	o__Erysipelotrichales	f__Erysipelotrichaceae	f__Erysipelotrichaceae	f__Erysipelotrichaceae
	a6aca42140ed2dfff2c5bdb3b3481d7c	k__Bacteria	p__Actinobacteria	c__Coriobacteriia	o__Coriobacteriales	f__Coriobacteriaceae	g__	s__
	3120660c883750285d85c12f7d898f67	k__Bacteria	p__Firmicutes	c__Clostridia	o__Clostridiales	f__Ruminococcaceae	g__Oscillospira	s__
	84572570fef42c78d1e6e678019e0545	k__Bacteria	p__Firmicutes	c__Clostridia	o__Clostridiales	f__Ruminococcaceae	g__Ruminococcus	s__
	fe8a8b1556f77855dc967da769e4c867	k__Bacteria	p__Firmicutes	c__Clostridia	o__Clostridiales	f__Ruminococcaceae	g__	s__
	6145d5800bec71cdd01246b13a463feb	k__Bacteria	p__Firmicutes	c__Clostridia	o__Clostridiales	f__Lachnospiraceae	g__[Ruminococcus]	s__
	75890cd8e88f4ad1ace88b5f15b48621	k__Bacteria	p__Firmicutes	c__Clostridia	o__Clostridiales	f__Ruminococcaceae	f__Ruminococcaceae	f__Ruminococcaceae
	9965d2ee2426042adfb91d98f7f39663	k__Bacteria	p__Firmicutes	c__Clostridia	o__Clostridiales	f__Ruminococcaceae	g__Ruminococcus	s__
	817e649a4fc1096061eb20e7036f3af6	k__Bacteria	p__Firmicutes	c__Clostridia	o__Clostridiales	f__Ruminococcaceae	f__Ruminococcaceae	f__Ruminococcaceae
	f479c23321346918723839e33a3544f4	k__Bacteria	p__Firmicutes	c__Clostridia	o__Clostridiales	f__Ruminococcaceae	f__Ruminococcaceae	f__Ruminococcaceae
	c7d19e18132944066131f5f138ba46f2	k__Bacteria	p__Firmicutes	c__Clostridia	o__Clostridiales	f__Peptostreptococcaceae	g__	s__
	4e0a8ac6434b87de6ed53d016fd7c87c	k__Bacteria	p__Firmicutes	c__Clostridia	o__Clostridiales	f__[Mogibacteriaceae]	g__	s__
	dce56d9dd6097f307e43480764be543a	k__Bacteria	p__Firmicutes	c__Clostridia	o__Clostridiales	o__Clostridiales	o__Clostridiales	o__Clostridiales
	489c3fbd2ac11c943c5b28abfb7fe3a7	k__Bacteria	p__Firmicutes	c__Clostridia	o__Clostridiales	f__Ruminococcaceae	g__Ruminococcus	s__
	fd75c4a440ad380b4042cfb20e84288d	k__Bacteria	p__Firmicutes	c__Clostridia	o__Clostridiales	f__Ruminococcaceae	g__Ruminococcus	s__
	e24b96036ced11e28fe3442371e70a47	k__Bacteria	p__Firmicutes	c__Clostridia	o__Clostridiales	f__	g__	s__
	7f6fce86c121736e36d306e242fc6f30	k__Bacteria	p__Firmicutes	c__Bacilli	o__Bacillales	f__Paenibacillaceae	g__Paenibacillus	s__
	8019390890be9f194470099ee3d11cb7	k__Bacteria	p__Firmicutes	c__Clostridia	o__Clostridiales	f__[Mogibacteriaceae]	g__	s__
	9cc9be7825db9c78746cfcf984ac58da	k__Bacteria	p__Firmicutes	c__Clostridia	o__Clostridiales	o__Clostridiales	o__Clostridiales	o__Clostridiales
	c2b21f1d8e071fda68a09853a8cdcfdd	k__Bacteria	p__Firmicutes	c__Clostridia	o__Clostridiales	f__Ruminococcaceae	g__Faecalibacterium	s__prausnitzii
	64c296ddb011fb2e7251ecadcb4a0148	k__Bacteria	p__Firmicutes	c__Clostridia	o__Clostridiales	f__Lachnospiraceae	g__	s__
	82ce7d6661100567e07fb6a2f2b5159e	k__Bacteria	p__Firmicutes	c__Clostridia	o__Clostridiales	f__Ruminococcaceae	g__Clostridium	s__methylpentosum
	7c6427a179cbb267c465204829fae3bf	k__Bacteria	p__Firmicutes	c__Clostridia	o__Clostridiales	f__Clostridiaceae	g__Clostridium	s__
	cf93b1f6712a2a8a367b51ab06aa0e38	k__Bacteria	p__Firmicutes	c__Clostridia	o__Clostridiales	f__[Mogibacteriaceae]	g__	s__
	0b9dadade99b70f3e5f73280d3745e71	k__Bacteria	p__Firmicutes	c__Clostridia	o__Clostridiales	f__Lachnospiraceae	g__Coprococcus	s__
	9e9c4270966cf507485654eb33a69880	k__Bacteria	p__Firmicutes	c__Bacilli	o__Lactobacillales	f__Leuconostocaceae	f__Leuconostocaceae	f__Leuconostocaceae
	e4ef1c7b616eb842c0ff7a327e83bd76	k__Bacteria	p__Bacteroidetes	c__Bacteroidia	o__Bacteroidales	f__Porphyromonadaceae	g__Parabacteroides	g__Parabacteroides
	862cb353ca1152974e964957e67ae4dd	k__Bacteria	p__Firmicutes	c__Clostridia	o__Clostridiales	f__Ruminococcaceae	g__Ruminococcus	s__
	e147f17187ee6e0d8e84bdd370bfb053	k__Bacteria	p__Firmicutes	c__Bacilli	o__Lactobacillales	f__Lactobacillaceae	g__Lactobacillus	g__Lactobacillus
	a333ee090a52b582e1a0e2dd776eb937	k__Bacteria	p__Firmicutes	c__Erysipelotrichi	o__Erysipelotrichales	f__Erysipelotrichaceae	g__Coprobacillus	s__cateniformis
	c6c26f8994aec46b428288c75e4a7883	k__Bacteria	p__Firmicutes	c__Clostridia	o__Clostridiales	f__Ruminococcaceae	g__	s__
	9acb555d3c5dd77e9035a661e7ad1bb6	k__Bacteria	p__Firmicutes	c__Clostridia	o__Clostridiales	f__Clostridiaceae	g__Clostridium	s__celatum
	aa467c70ad3cdc074de989bdef9a0b7c	k__Bacteria	p__Firmicutes	c__Clostridia	o__Clostridiales	f__	g__	s__
	a9c65f22ab35a2635324961ee4e44023	k__Bacteria	p__Firmicutes	c__Clostridia	o__Clostridiales	f__Ruminococcaceae	g__	s__
	bf9e7ae1f3ba2c746d0591b70dbb14f3	k__Bacteria	p__Firmicutes	c__Clostridia	o__Clostridiales	f__Ruminococcaceae	g__Oscillospira	s__
	3bf757161fb6df045050361c009c98bb	k__Bacteria	p__Firmicutes	c__Clostridia	o__Clostridiales	f__	g__	s__
	0f123b0da178612cd7dd4c9d8378ae6c	k__Bacteria	p__Firmicutes	c__Clostridia	o__Clostridiales	o__Clostridiales	o__Clostridiales	o__Clostridiales
	de5631cf341eed069a0d4805d5b66985	k__Bacteria	p__Firmicutes	c__Clostridia	o__Clostridiales	f__Ruminococcaceae	g__Ruminococcus	s__
	d4454a4ebd63a8e375dadd2632588f59	k__Bacteria	p__Firmicutes	c__Clostridia	o__Clostridiales	f__Ruminococcaceae	g__Ruminococcus	s__
	d49783e7800974b5f2bcce554e26072e	k__Bacteria	p__Firmicutes	c__Clostridia	o__Clostridiales	f__Lachnospiraceae	g__Blautia	s__producta
	32a976d13f8072e6e450da92f5285bc8	k__Bacteria	p__Firmicutes	c__Clostridia	o__Clostridiales	f__Ruminococcaceae	f__Ruminococcaceae	f__Ruminococcaceae
	3435654bb635f634088e9132890f7d9a	k__Bacteria	p__Tenericutes	c__Mollicutes	o__RF39	f__	g__	s__
	73576d6d22961f4e0f00f93cc994a690	k__Bacteria	p__Actinobacteria	c__Actinobacteria	o__Actinomycetales	f__Micrococcaceae	g__Arthrobacter	s__
	990c6b4d63692f7073efa8a3b28b79f9	k__Bacteria	p__Firmicutes	c__Clostridia	o__Clostridiales	f__	g__	s__
	78c679739c5521ccb50a5e97e565f485	k__Bacteria	p__Proteobacteria	c__Gammaproteobacteria	o__Enterobacteriales	f__Enterobacteriaceae	f__Enterobacteriaceae	f__Enterobacteriaceae
	e8edd2061e07869c7cac70f92f16b725	k__Bacteria	p__Firmicutes	c__Clostridia	o__Clostridiales	f__Ruminococcaceae	g__Ruminococcus	s__
	7a4555b12cd56fb853562538dd1511dd	k__Bacteria	p__Firmicutes	c__Erysipelotrichi	o__Erysipelotrichales	f__Erysipelotrichaceae	g__Coprobacillus	s__
	1f220c43a9fba52eb9fbb1876300fddb	k__Bacteria	p__Firmicutes	c__Clostridia	o__Clostridiales	f__Ruminococcaceae	g__Oscillospira	s__
	6d6ab7315b399f8c54b50467972c07aa	k__Bacteria	p__Firmicutes	c__Clostridia	o__Clostridiales	f__Ruminococcaceae	g__Ruminococcus	s__
	feb1c288cd46f6fd9bc3c2c35970cbdf	k__Bacteria	p__Firmicutes	c__Bacilli	o__Lactobacillales	f__Lactobacillaceae	g__Lactobacillus	s__mucosae
	5c0eb2cc0831a4b7304ec1fa20756159	k__Bacteria	p__Firmicutes	c__Clostridia	o__Clostridiales	f__Ruminococcaceae	g__	s__
	5e2990e8ea901b1a6d8d6c6d04aa64e3	k__Bacteria	p__Firmicutes	c__Clostridia	o__Clostridiales	f__Lachnospiraceae	g__	s__
	ac1389bdc1de211f595e1ec49d4774ea	k__Bacteria	p__Proteobacteria	c__Gammaproteobacteria	o__Pseudomonadales	f__Moraxellaceae	g__Acinetobacter	g__Acinetobacter
	c3f21101b8845fd1c974cb14578fb119	k__Bacteria	p__Firmicutes	c__Clostridia	o__Clostridiales	f__Christensenellaceae	g__	s__
	c3dab9399f6080aa438a580583408fef	k__Bacteria	p__Firmicutes	c__Clostridia	o__Clostridiales	f__Ruminococcaceae	g__Ruminococcus	s__
	da2aecbc5f0e632fe92f7050a992ddf7	k__Bacteria	p__Firmicutes	c__Clostridia	o__Clostridiales	f__	g__	s__
	249a5e18a13e5f0567cdf7d9d32a577f	k__Bacteria	p__Firmicutes	c__Clostridia	o__Clostridiales	f__Ruminococcaceae	g__Ruminococcus	s__
	8bcd4a76c6eb36a64c97f6e9f6270fdd	k__Bacteria	p__Firmicutes	c__Clostridia	o__Clostridiales	f__Christensenellaceae	g__	s__
	ea403646ed22d679fa4586263d8fc32f	k__Bacteria	p__Proteobacteria	c__Gammaproteobacteria	o__Pseudomonadales	f__Moraxellaceae	g__Acinetobacter	s__guillouiae
	36b9d95d1fc395f31856bc90b8052e33	k__Bacteria	p__Firmicutes	c__Clostridia	o__Clostridiales	f__Lachnospiraceae	f__Lachnospiraceae	f__Lachnospiraceae
	c67b474729c4bb9268b63cd8bf63caec	k__Bacteria	p__Firmicutes	c__Clostridia	o__Clostridiales	f__Lachnospiraceae	g__	s__
	0c818682a3707f32cf02e1af0d334b47	k__Bacteria	p__Actinobacteria	c__Coriobacteriia	o__Coriobacteriales	f__Coriobacteriaceae	g__Adlercreutzia	s__
	1f170d037f14cd44f5b4812115e89408	k__Bacteria	p__Firmicutes	c__Clostridia	o__Clostridiales	f__Ruminococcaceae	g__Oscillospira	s__
	04e795715504ba6359b9ee112e3a0b5a	k__Bacteria	p__Firmicutes	c__Clostridia	o__Clostridiales	f__Ruminococcaceae	g__Ruminococcus	s__
	e11b2b2fb91b4fd300633a32f47c5ca8	k__Bacteria	p__Firmicutes	c__Clostridia	o__Clostridiales	o__Clostridiales	o__Clostridiales	o__Clostridiales
	bb7e5c6df18c100b97f890fc35eb2911	k__Bacteria	p__Proteobacteria	c__Gammaproteobacteria	o__Enterobacteriales	f__Enterobacteriaceae	g__Proteus	s__
	bd5ed0bc219bedc17bec9cb7b6106f79	k__Bacteria	p__Firmicutes	c__Clostridia	o__Clostridiales	f__Ruminococcaceae	f__Ruminococcaceae	f__Ruminococcaceae
	05bd669fa5789e4d692f403818da9feb	k__Bacteria	p__Firmicutes	c__Clostridia	o__Clostridiales	o__Clostridiales	o__Clostridiales	o__Clostridiales
	ac603e12c4b975609374395b148a0a79	k__Bacteria	p__Firmicutes	c__Clostridia	o__Clostridiales	f__Lachnospiraceae	g__Lactonifactor	s__longoviformis
	4fe46f54e155195c79f935193338e60d	k__Bacteria	p__Firmicutes	c__Clostridia	o__Clostridiales	f__Ruminococcaceae	g__	s__
	e5f3d35279d4d4f0c6836a68aef9d04f	k__Bacteria	p__Firmicutes	c__Clostridia	o__Clostridiales	f__	g__	s__
	ffc0f243dc37b9c2cd6f05e4f519f2d9	k__Bacteria	p__Firmicutes	c__Clostridia	o__Clostridiales	f__	g__	s__
	ff772f18ec3760046ea9dd413fc88de7	k__Bacteria	p__Firmicutes	c__Clostridia	o__Clostridiales	f__Lachnospiraceae	f__Lachnospiraceae	f__Lachnospiraceae
	1a069ea36017c7efc95d851374fa7382	k__Bacteria	p__Firmicutes	c__Bacilli	o__Lactobacillales	f__Lactobacillaceae	g__Lactobacillus	s__vaginalis
	c4a48e6c0e44c439f1e6155edbcce911	k__Bacteria	p__Firmicutes	c__Clostridia	o__Clostridiales	f__Lachnospiraceae	g__	s__
	ff2bb223660fd711a9900b8515beb3c5	k__Bacteria	p__Firmicutes	c__Clostridia	o__Clostridiales	o__Clostridiales	o__Clostridiales	o__Clostridiales
	563f70a0fa318391f11d299ac1602550	k__Bacteria	p__Firmicutes	c__Bacilli	o__Lactobacillales	f__Streptococcaceae	g__Streptococcus	g__Streptococcus
	64bd9120a398ab39e84686945f12b0a4	k__Bacteria	p__Bacteroidetes	c__Bacteroidia	o__Bacteroidales	f__RF16	g__	s__
	d6f0b2f1ce62fd3a3e75504667e99a58	k__Bacteria	p__Bacteroidetes	c__Bacteroidia	o__Bacteroidales	f__Prevotellaceae	g__Prevotella	s__
	e125d0ad60cf668237ab68d71f3d1aec	k__Bacteria	p__Firmicutes	c__Clostridia	o__Clostridiales	f__Ruminococcaceae	g__	s__
	c0d5395792eadbf5f62e8ffb14fa0262	k__Bacteria	p__Proteobacteria	c__Alphaproteobacteria	o__Rickettsiales	f__mitochondria	f__mitochondria	f__mitochondria
	adf93266d91193991bd30332b49d6a1f	k__Bacteria	p__Firmicutes	c__Clostridia	o__Clostridiales	f__Ruminococcaceae	g__Faecalibacterium	s__prausnitzii
	a9b24370bdb02a8ee91855de7b8b2813	k__Bacteria	p__Actinobacteria	c__Actinobacteria	o__Bifidobacteriales	f__Bifidobacteriaceae	g__Bifidobacterium	s__pseudolongum
	1e0d7b34702a75620b629ebbdc2651ce	k__Bacteria	p__Firmicutes	c__Clostridia	o__Clostridiales	f__Ruminococcaceae	g__	s__
	143370e10dab7fdbcbdeda0f8b19658a	k__Bacteria	p__Firmicutes	c__Clostridia	o__Clostridiales	f__	g__	s__
	ee5b57a629da222ad236b5d4bc329d71	k__Bacteria	p__Firmicutes	c__Erysipelotrichi	o__Erysipelotrichales	f__Erysipelotrichaceae	g__cc_115	s__
	77fa64d0d33043a8e44cd873c3cd4edb	k__Bacteria	p__Firmicutes	c__Clostridia	o__Clostridiales	f__Lachnospiraceae	g__Coprococcus	s__
	44b2504ccd63a5e4be2f7ef208ed9987	k__Bacteria	p__Firmicutes	c__Clostridia	o__Clostridiales	f__Ruminococcaceae	g__	s__
	30735ab18567e115bd3f08fceaede146	k__Bacteria	p__Firmicutes	c__Clostridia	o__Clostridiales	f__Ruminococcaceae	g__Ruminococcus	s__
	0a3633dc866435236a4ccd327ea8b5af	k__Bacteria	p__Firmicutes	c__Clostridia	o__Clostridiales	f__	g__	s__
	a230ee775999db0be47f185ac53a764c	k__Bacteria	p__Firmicutes	c__Clostridia	o__Clostridiales	f__Ruminococcaceae	g__Oscillospira	s__
	7da209253b1b527dcba0d6185e1889bb	k__Bacteria	p__Firmicutes	c__Clostridia	o__Clostridiales	o__Clostridiales	o__Clostridiales	o__Clostridiales
	1a4184a394e5f3db74169817b4d0b32f	k__Bacteria	p__Firmicutes	c__Bacilli	o__Lactobacillales	f__Lactobacillaceae	g__Lactobacillus	s__
	b911e3fef91eff9c9eec44674a3a315b	k__Bacteria	p__Firmicutes	c__Clostridia	o__Clostridiales	f__Lachnospiraceae	g__Blautia	s__producta
	55a7a0c2e258a0e50526fa7292ad47fb	k__Bacteria	p__Firmicutes	c__Bacilli	o__Lactobacillales	f__Lactobacillaceae	g__Lactobacillus	g__Lactobacillus
	39faf235feb431966f98c7be1de7eb67	k__Bacteria	p__Bacteroidetes	c__Bacteroidia	o__Bacteroidales	f__Porphyromonadaceae	g__Parabacteroides	s__
	591d280ab767b490aae6fdc420ee4698	k__Bacteria	p__Firmicutes	c__Clostridia	o__Clostridiales	f__	g__	s__
	03dc314a20a7b2ee0d90d01ffd242275	k__Bacteria	p__Firmicutes	c__Clostridia	o__Clostridiales	f__Clostridiaceae	g__Candidatus Arthromitus	s__
	0538ce7ad2f378122addf8685b5633cc	k__Bacteria	p__Firmicutes	c__Clostridia	o__Clostridiales	f__	g__	s__
	74bca30e1d22c1b532444e97f3b15cde	k__Bacteria	p__Firmicutes	c__Clostridia	o__Clostridiales	f__	g__	s__
	6bde3249ff215fe8d72f5628f292431b	k__Bacteria	p__Firmicutes	c__Clostridia	o__Clostridiales	f__Ruminococcaceae	g__Oscillospira	s__
	23c8d53b5d6cb2f468b124365ab164a6	k__Bacteria	p__Firmicutes	c__Clostridia	o__Clostridiales	f__	g__	s__
	20e5e4f379b70d0a78ea6b1957180261	k__Bacteria	p__Firmicutes	c__Clostridia	o__Clostridiales	f__Lachnospiraceae	g__Coprococcus	s__
	845088f89299de9d0c7b431fb489c4e9	k__Bacteria	p__Firmicutes	c__Clostridia	o__Clostridiales	f__Lachnospiraceae	g__Blautia	s__
	dcd296983ec6b99afca230ca93de8792	k__Bacteria	p__Firmicutes	c__Clostridia	o__Clostridiales	f__Peptostreptococcaceae	g__	s__
	6482fff1008eebf65a1f72a1ec423794	k__Bacteria	p__Firmicutes	c__Clostridia	o__Clostridiales	f__Ruminococcaceae	g__Ruminococcus	s__
	3cf7df429c086a4608713d3303dcc6ea	k__Bacteria	p__Verrucomicrobia	c__Verrucomicrobiae	o__Verrucomicrobiales	f__Verrucomicrobiaceae	g__Akkermansia	s__muciniphila
	7caf36db90be7d698a49d00f237e3074	k__Bacteria	p__Firmicutes	c__Clostridia	o__Clostridiales	f__	g__	s__
	08c53fdf2c7b879ac5e38d5730b65fd9	k__Bacteria	p__Firmicutes	c__Clostridia	o__Clostridiales	f__Christensenellaceae	g__	s__
	282cdfd2ae4301f800dd187a3ca8f559	k__Bacteria	p__Firmicutes	c__Clostridia	o__Clostridiales	f__Ruminococcaceae	g__Ruminococcus	s__
	b14398ca01f9784d662d429d284f412e	k__Bacteria	p__Firmicutes	c__Clostridia	o__Clostridiales	o__Clostridiales	o__Clostridiales	o__Clostridiales
	2811eab69f3fb99403247b44300e4cae	k__Bacteria	p__Firmicutes	c__Clostridia	o__Clostridiales	f__	g__	s__
	420ae39cee0941e4ee76859520e6352f	k__Bacteria	p__Firmicutes	c__Bacilli	o__Bacillales	f__Bacillaceae	g__	s__
	0e226d197c2f253bcee5f15026512f90	k__Bacteria	p__Firmicutes	c__Clostridia	o__Clostridiales	f__Lachnospiraceae	g__Dorea	s__
	3f29c97b1f15c5aee36118e8ea45fc17	k__Bacteria	p__Firmicutes	c__Clostridia	o__Clostridiales	f__Lachnospiraceae	g__	s__
	59b8fece1860c42f80cfd8685f4b4967	k__Bacteria	p__Firmicutes	c__Clostridia	o__Clostridiales	f__Ruminococcaceae	g__Ruminococcus	s__
	da6a7cba87e0895b9cbe6037b9bd8b3b	k__Bacteria	p__Bacteroidetes	c__Bacteroidia	o__Bacteroidales	f__Prevotellaceae	g__Prevotella	s__copri
	e8a6a1747d54efa446f2fb1fd3dfa1d4	k__Bacteria	p__Firmicutes	c__Clostridia	o__Clostridiales	o__Clostridiales	o__Clostridiales	o__Clostridiales
	698ba7d0e4d87ba5e0ecbfaf3882caa4	k__Bacteria	p__Firmicutes	c__Clostridia	o__Clostridiales	f__Ruminococcaceae	g__Ruminococcus	s__
	e11f1ff355383e5d0b561f1e60cf77a7	k__Bacteria	p__Firmicutes	c__Clostridia	o__Clostridiales	f__	g__	s__
	6261777c960ab921c1240ef8c1bd509c	k__Bacteria	p__Firmicutes	c__Clostridia	o__Clostridiales	f__	g__	s__
	730f969cba6775547509250ccae190fd	k__Bacteria	p__Firmicutes	c__Clostridia	o__Clostridiales	o__Clostridiales	o__Clostridiales	o__Clostridiales
	19442576619f36291c2c41b17009342e	k__Bacteria	p__Firmicutes	c__Clostridia	o__Clostridiales	f__Ruminococcaceae	g__Butyricicoccus	s__pullicaecorum
	c939dc55399371e18eb56a1b5ce84093	k__Bacteria	p__Firmicutes	c__Clostridia	o__Clostridiales	o__Clostridiales	o__Clostridiales	o__Clostridiales
	c2e26d19a997d99866a45c4f611dbb7c	k__Bacteria	p__Firmicutes	c__Clostridia	o__Clostridiales	o__Clostridiales	o__Clostridiales	o__Clostridiales
	0a5452975a5b51561017491784f5a7a0	k__Bacteria	p__Firmicutes	c__Clostridia	o__Clostridiales	f__Ruminococcaceae	g__Ruminococcus	s__
	6923fabf0a9d16b03765a551acc70404	k__Bacteria	p__Firmicutes	c__Clostridia	o__Clostridiales	f__Lachnospiraceae	g__Coprococcus	s__
	38cd1f968bf1b93f5e05ef1b5fb12ef4	k__Bacteria	p__Firmicutes	c__Clostridia	o__Clostridiales	f__Ruminococcaceae	g__Oscillospira	s__
	55b7688dfd42d9b2545d67bb5b0f086c	k__Bacteria	p__Firmicutes	c__Clostridia	o__Clostridiales	f__Veillonellaceae	g__Acidaminococcus	s__
	12250603268415139d4ef8b86372578f	k__Bacteria	p__Firmicutes	c__Clostridia	o__Clostridiales	f__Lachnospiraceae	f__Lachnospiraceae	f__Lachnospiraceae
	735cb9abbbc8ff2b5b354be608a3a869	k__Bacteria	p__Firmicutes	c__Bacilli	o__Lactobacillales	f__Streptococcaceae	g__Streptococcus	s__alactolyticus
	ebd12387a1b8795c5e807aaf49106a13	k__Bacteria	p__Firmicutes	c__Bacilli	o__Lactobacillales	f__Streptococcaceae	g__Streptococcus	s__alactolyticus
	971e8d0a315d254638f26890ba3880ee	k__Bacteria	p__Firmicutes	c__Clostridia	o__Clostridiales	o__Clostridiales	o__Clostridiales	o__Clostridiales
	bc8ec7bcc0087af14e7eb972e17272bc	k__Bacteria	p__Firmicutes	c__Clostridia	o__Clostridiales	f__	g__	s__
	850cd943df43949eb6f9b3d608b92b87	k__Bacteria	p__Firmicutes	c__Erysipelotrichi	o__Erysipelotrichales	f__Erysipelotrichaceae	g__	s__
	a005e45311d573adef51e6bea8fd4748	k__Bacteria	p__Firmicutes	c__Bacilli	o__Lactobacillales	f__Streptococcaceae	g__Streptococcus	s__alactolyticus
	507b5cceb8bbad6d67e5cd82a57ed3ed	k__Bacteria	p__Firmicutes	c__Clostridia	o__Clostridiales	f__Ruminococcaceae	g__Butyricicoccus	s__pullicaecorum
	6d4598a1881eedc5d0aaea14262ae7f4	k__Bacteria	p__Firmicutes	c__Clostridia	o__Clostridiales	f__Ruminococcaceae	g__	s__
	cc02448ceae57ae7ad42aef7f3ace0d2	k__Bacteria	p__Firmicutes	c__Clostridia	o__Clostridiales	f__Lachnospiraceae	g__Clostridium	s__aldenense
	4bdbaae586dedec92168f93266de0979	k__Bacteria	p__Firmicutes	c__Clostridia	o__Clostridiales	f__	g__	s__
	e0759abe762223ab210516c4143231f8	k__Bacteria	p__Firmicutes	c__Clostridia	o__Clostridiales	f__	g__	s__
	675c847bccbc53942ebb7b8cbb4efc4d	k__Bacteria	p__Bacteroidetes	c__Bacteroidia	o__Bacteroidales	f__Prevotellaceae	g__Prevotella	s__copri
	db940528d129f52748d93515ed978e30	k__Bacteria	p__Bacteroidetes	c__Bacteroidia	o__Bacteroidales	f__p-2534-18B5	g__	s__
	7eb40e9c821a22760e633a88b40d5939	k__Bacteria	p__Firmicutes	c__Clostridia	o__Clostridiales	f__Christensenellaceae	g__	s__
	8f003929e210470eb85ae81509cb2dd2	k__Bacteria	p__Firmicutes	c__Clostridia	o__Clostridiales	f__Ruminococcaceae	g__Ruminococcus	s__
	2cd838736b8090ae5a6e5bc922b49999	k__Bacteria	p__Firmicutes	c__Clostridia	o__Clostridiales	f__Ruminococcaceae	g__Ruminococcus	s__
	4880a4965dcb329801c2428c5756d0f4	k__Bacteria	p__Firmicutes	c__Clostridia	o__Clostridiales	f__Lachnospiraceae	f__Lachnospiraceae	f__Lachnospiraceae
	7af6421556f51843a5e8c29e57ad14f7	k__Bacteria	p__Spirochaetes	c__Spirochaetes	o__Spirochaetales	f__Spirochaetaceae	g__Treponema	s__
	e97725fbbcadfed36a81eb5e5a120067	k__Bacteria	p__Firmicutes	c__Clostridia	o__Clostridiales	f__Lachnospiraceae	f__Lachnospiraceae	f__Lachnospiraceae
	2799ad5c90e307f0e897fecda5a2924e	k__Bacteria	p__Firmicutes	c__Clostridia	o__Clostridiales	f__Lachnospiraceae	g__	s__
	d1071ee69c5b0db45a68ff27cf3ea3d5	k__Bacteria	p__Firmicutes	c__Clostridia	o__Clostridiales	f__Ruminococcaceae	g__Ruminococcus	s__
	4104de7f4c2e15a050d53ca8f67f7d03	k__Bacteria	p__Firmicutes	c__Clostridia	o__Clostridiales	f__Veillonellaceae	g__Veillonella	s__
	6168cc9c6645e3188835f4c61b8f0aac	k__Bacteria	p__Firmicutes	c__Clostridia	o__Clostridiales	f__Lachnospiraceae	f__Lachnospiraceae	f__Lachnospiraceae
	596db8ce20ae5cbfdc338a62f1bed1d9	k__Bacteria	p__Firmicutes	c__Clostridia	o__Clostridiales	f__Ruminococcaceae	g__Ruminococcus	s__
	f13a69ad40cf466ff5bfb0c0609aafc6	k__Bacteria	p__Actinobacteria	c__Coriobacteriia	o__Coriobacteriales	f__Coriobacteriaceae	g__	s__
	28c299cd85e74de783ea4d9b2b46a687	k__Bacteria	p__Firmicutes	c__Clostridia	o__Clostridiales	f__[Mogibacteriaceae]	g__	s__
	84f9cf6d08ccc7adb4e945c4fd8be494	k__Bacteria	p__Firmicutes	c__Clostridia	o__Clostridiales	f__Ruminococcaceae	g__Oscillospira	s__
	9208280e28719492b3668ab507450b9d	k__Bacteria	p__Bacteroidetes	c__Bacteroidia	o__Bacteroidales	f__[Paraprevotellaceae]	g__[Prevotella]	s__
	cccbf8a72fe25e3311fd86cf66820a49	k__Bacteria	p__Firmicutes	c__Clostridia	o__Clostridiales	f__Ruminococcaceae	g__Ruminococcus	s__
	6c01429c3e07be5cf4c54c4bfbba2857	k__Bacteria	p__Firmicutes	c__Clostridia	o__Clostridiales	f__Lachnospiraceae	f__Lachnospiraceae	f__Lachnospiraceae
	6b838da8ee8519ee41aee397dcce7d60	k__Bacteria	p__Firmicutes	c__Clostridia	o__Clostridiales	f__Lachnospiraceae	f__Lachnospiraceae	f__Lachnospiraceae
	90ad9e7df0ff0ba03c4705ad80b6d172	k__Bacteria	p__Firmicutes	c__Clostridia	o__Clostridiales	o__Clostridiales	o__Clostridiales	o__Clostridiales
	1a3af659e20f20ba69ce3ed6080723de	k__Bacteria	p__Firmicutes	c__Clostridia	o__Clostridiales	f__Lachnospiraceae	g__	s__
	d918f74a99d3e02d6d44dcf765cb7630	k__Bacteria	p__Firmicutes	c__Clostridia	o__Clostridiales	f__Lachnospiraceae	g__Blautia	s__
	6cc2d507f8e26bba0beec1aa6b9dfbb6	k__Bacteria	p__Firmicutes	c__Bacilli	o__Lactobacillales	f__Lactobacillaceae	g__Lactobacillus	s__
	61106a3c95b0b7dd9f989a76d12453b8	k__Bacteria	p__Firmicutes	c__Clostridia	o__Clostridiales	f__Ruminococcaceae	g__	s__
	5e3856a6c2426a4e3a75e77a223333e5	k__Bacteria	p__Actinobacteria	c__Coriobacteriia	o__Coriobacteriales	f__Coriobacteriaceae	g__	s__
	ab86ae77107d71ee56d2a05d65fd7369	k__Bacteria	p__Bacteroidetes	c__Bacteroidia	o__Bacteroidales	f__S24-7	g__	s__
	2ef1e51ab1cf99a3c6417b05a060830e	k__Bacteria	p__Firmicutes	c__Bacilli	o__Lactobacillales	f__Lactobacillaceae	g__Lactobacillus	g__Lactobacillus
	126c87a0ce6db89f621119c3987c7733	k__Bacteria	p__Firmicutes	c__Clostridia	o__Clostridiales	f__Ruminococcaceae	g__Ruminococcus	s__
	94d59f7eab8070e0e3c6035d456a7163	k__Bacteria	p__Actinobacteria	c__Actinobacteria	o__Bifidobacteriales	f__Bifidobacteriaceae	g__Bifidobacterium	s__thermacidophilum
	1f9f5a773c0e93cb5381717d70bf8f25	k__Bacteria	p__Firmicutes	c__Clostridia	o__Clostridiales	f__Ruminococcaceae	g__Ruminococcus	s__
	8d5be2e37d076ca85473266858133669	k__Bacteria	p__Firmicutes	c__Clostridia	o__Clostridiales	f__Ruminococcaceae	g__	s__
	1085592620c64b978ac4310b24ae8483	k__Bacteria	p__Firmicutes	c__Clostridia	o__Clostridiales	f__	g__	s__
	569653b1659271a290facfcedd0de061	k__Bacteria	p__Firmicutes	c__Bacilli	o__Lactobacillales	f__Enterococcaceae	g__Enterococcus	g__Enterococcus
	2cdac4ae837db323be3207da32af0649	k__Bacteria	p__Firmicutes	c__Clostridia	o__Clostridiales	f__Ruminococcaceae	g__	s__
	10d04714884a162520f0f12411962957	k__Bacteria	p__Firmicutes	c__Clostridia	o__Clostridiales	f__	g__	s__
	34b046035bd8b7b7b993b565249b1976	k__Bacteria	p__Firmicutes	c__Clostridia	o__Clostridiales	f__Dehalobacteriaceae	g__	s__
	f4dcf5c4c665b469239aa2c0cd17942c	k__Bacteria	p__Firmicutes	c__Clostridia	o__Clostridiales	f__Ruminococcaceae	g__	s__
	3ad7d11dd03ee6ff311fcb15450ee4b4	k__Bacteria	p__Firmicutes	c__Clostridia	o__Clostridiales	f__Clostridiaceae	g__Candidatus Arthromitus	s__
	c0c1bd1da8389f2cca31828f538f616c	k__Bacteria	p__Firmicutes	c__Clostridia	o__Clostridiales	f__Lachnospiraceae	g__[Ruminococcus]	s__
	082141bf0c475620ca2f0b84ef4c260c	k__Bacteria	p__Firmicutes	c__Clostridia	o__Clostridiales	f__[Mogibacteriaceae]	g__	s__
	fde81acceeb6db492ac9f39724931f75	k__Bacteria	p__Actinobacteria	c__Coriobacteriia	o__Coriobacteriales	f__Coriobacteriaceae	g__Eggerthella	s__
	240a30949d8516a7daf4fcc9ae9409a3	k__Bacteria	p__Firmicutes	c__Bacilli	o__Bacillales	f__Planococcaceae	f__Planococcaceae	f__Planococcaceae
	1bbb91863bac2d066d97bcb99dffd94d	k__Bacteria	p__Firmicutes	c__Clostridia	o__Clostridiales	f__Lachnospiraceae	g__Coprococcus	s__
	bce9689ef51f046e652fd9306287fc22	k__Bacteria	p__Firmicutes	c__Clostridia	o__Clostridiales	f__Lachnospiraceae	g__	s__
	1f907a1c4b28365e0941c891d325ed29	k__Bacteria	p__Bacteroidetes	c__Bacteroidia	o__Bacteroidales	f__Prevotellaceae	g__Prevotella	s__
	57a2b7f3845e9dc1a8bf96b2539bde57	k__Bacteria	p__Firmicutes	c__Clostridia	o__Clostridiales	f__Ruminococcaceae	f__Ruminococcaceae	f__Ruminococcaceae
	297b073bdab9a9dc55a25b8b70327a8e	k__Bacteria	p__Proteobacteria	c__Gammaproteobacteria	o__Pseudomonadales	f__Moraxellaceae	g__Acinetobacter	s__guillouiae
	7fe4fff32c7def4ecceda98286b44526	k__Bacteria	p__Tenericutes	c__Mollicutes	o__RF39	f__	g__	s__
	16ca5a38fd9fecf4e2581a98b6eb67f2	k__Bacteria	p__Firmicutes	c__Clostridia	o__Clostridiales	f__Ruminococcaceae	g__	s__
	7b6b1061c5015981f17a06c394aad1b6	k__Bacteria	p__Firmicutes	c__Clostridia	o__Clostridiales	f__Lachnospiraceae	f__Lachnospiraceae	f__Lachnospiraceae
	45d4fe3f6c01f77c2dfc11dd91d3359a	k__Bacteria	p__Firmicutes	c__Bacilli	o__Lactobacillales	f__Lactobacillaceae	g__Lactobacillus	s__salivarius
	0df6c802966e8670279671824da4f10a	k__Bacteria	p__Firmicutes	c__Bacilli	o__Lactobacillales	f__Lactobacillaceae	g__Lactobacillus	s__
	7db4623268e609d3dd32ee9ac45a5dc4	k__Bacteria	p__Firmicutes	c__Clostridia	o__Clostridiales	f__Ruminococcaceae	f__Ruminococcaceae	f__Ruminococcaceae
	4e53ccb4ffc2601467d0235f34bdcdce	k__Bacteria	p__Firmicutes	c__Clostridia	o__Clostridiales	f__Lachnospiraceae	f__Lachnospiraceae	f__Lachnospiraceae
	b83d7b512a42b855bf414420e91c6fd2	k__Bacteria	p__Firmicutes	c__Clostridia	o__Clostridiales	f__Lachnospiraceae	g__Coprococcus	s__
	3360649b8f9bac103264da6849d8682e	k__Bacteria	p__Firmicutes	c__Clostridia	o__Clostridiales	f__Lachnospiraceae	g__	s__
	a663a01aeb4dbb88bbe0a9840e8f64dc	k__Bacteria	p__Firmicutes	c__Erysipelotrichi	o__Erysipelotrichales	f__Erysipelotrichaceae	g__Clostridium	s__ramosum
	672e3ccf8212e58cf67f5ad92e1d4e1d	k__Bacteria	k__Bacteria	k__Bacteria	k__Bacteria	k__Bacteria	k__Bacteria	k__Bacteria
	fbb2ccdf9eee6835b98ab9fad97f117a	k__Bacteria	p__Firmicutes	c__Clostridia	o__Clostridiales	f__	g__	s__
	d0ab1c7b882feebfceecd81a58576e72	k__Bacteria	p__Firmicutes	c__Clostridia	o__Clostridiales	f__	g__	s__
	deb706e7392ed64a2b76cb4be7f77d3a	k__Bacteria	p__Firmicutes	c__Clostridia	o__Clostridiales	f__[Mogibacteriaceae]	g__	s__
	ce23dc3713e3748ce378d3dbcc8d8918	k__Bacteria	p__Firmicutes	c__Clostridia	o__Clostridiales	f__Ruminococcaceae	g__	s__
	dbc4e481aa19da376e92bbe4d8ff42d3	k__Bacteria	p__Firmicutes	c__Clostridia	o__Clostridiales	f__Veillonellaceae	g__Dialister	s__
	1bf4c32fef136fe806110cc3f236f102	k__Bacteria	p__Firmicutes	c__Clostridia	o__Clostridiales	f__Lachnospiraceae	g__[Ruminococcus]	s__
	034061db75629f2f71b16186302a7e44	k__Bacteria	p__Firmicutes	c__Clostridia	o__Clostridiales	f__Ruminococcaceae	f__Ruminococcaceae	f__Ruminococcaceae
	aca340cd5ac23bd92abc7c8613031e4c	k__Bacteria	p__Firmicutes	c__Clostridia	o__Clostridiales	f__Ruminococcaceae	g__	s__
	e1743677edc7ce66e8757d9ac5182154	k__Bacteria	p__Firmicutes	c__Clostridia	o__Clostridiales	f__[Mogibacteriaceae]	g__	s__
	2f723ae2a1291cb6ed7d32ba182bd892	k__Bacteria	p__Firmicutes	c__Clostridia	o__Clostridiales	f__Ruminococcaceae	g__Ruminococcus	s__
	cb3bfa7ac2b500c6a49d88ce9412dbea	k__Bacteria	p__Firmicutes	c__Erysipelotrichi	o__Erysipelotrichales	f__Erysipelotrichaceae	g__cc_115	s__
	50d3472ae91234c809fc3f45b8c26dfc	k__Bacteria	p__Firmicutes	c__Clostridia	o__Clostridiales	f__Lachnospiraceae	g__Dorea	s__
	e616d3ca6814443fe6008cecedbcdeea	k__Bacteria	p__Firmicutes	c__Clostridia	o__Clostridiales	f__Lachnospiraceae	g__[Ruminococcus]	s__
	289c717278c05de2ebba111a06774524	k__Bacteria	p__Firmicutes	c__Clostridia	o__Clostridiales	o__Clostridiales	o__Clostridiales	o__Clostridiales
	b0c827de0de3b7fe24d2a50eee462873	k__Bacteria	p__Firmicutes	c__Bacilli	o__Lactobacillales	o__Lactobacillales	o__Lactobacillales	o__Lactobacillales
	4ac43ecbe6347d46a2ab5a31ffd64c25	k__Bacteria	p__Firmicutes	c__Clostridia	o__Clostridiales	f__Ruminococcaceae	g__	s__
	de8f40ce6487b194ca3141bcf66be07b	k__Bacteria	p__Bacteroidetes	c__Bacteroidia	o__Bacteroidales	f__[Paraprevotellaceae]	g__[Prevotella]	s__
	5b84aff1766e777420629a2a961de7ea	k__Bacteria	p__Firmicutes	c__Clostridia	o__Clostridiales	f__Ruminococcaceae	g__Butyricicoccus	s__pullicaecorum
	a25d8ea65b89f11e13983482cdd0373f	k__Bacteria	p__Firmicutes	c__Erysipelotrichi	o__Erysipelotrichales	f__Erysipelotrichaceae	g__cc_115	s__
	24d088bb4d072e0652ac3f51a6ab5813	k__Bacteria	p__Firmicutes	c__Clostridia	o__Clostridiales	f__Ruminococcaceae	f__Ruminococcaceae	f__Ruminococcaceae
	fbcf49442df9dbb1b2179f86f675be82	k__Bacteria	p__Firmicutes	c__Clostridia	o__Clostridiales	f__Ruminococcaceae	f__Ruminococcaceae	f__Ruminococcaceae
	9908fffab7ed4f3bec44cda2f5084d49	k__Bacteria	p__Firmicutes	c__Bacilli	o__Lactobacillales	f__Enterococcaceae	g__Enterococcus	s__
	970061e73ce91ac85fddf205224d8322	k__Bacteria	p__Firmicutes	c__Clostridia	o__Clostridiales	f__Christensenellaceae	g__	s__
	4f4800184a5b1352ceb267eaf35d2e41	k__Bacteria	p__Actinobacteria	c__Actinobacteria	o__Actinomycetales	f__Micrococcaceae	g__Arthrobacter	s__
	8f4dea09ecd34aac65b4fdf5d1c37ff1	k__Bacteria	p__Firmicutes	c__Erysipelotrichi	o__Erysipelotrichales	f__Erysipelotrichaceae	g__Clostridium	g__Clostridium
	ba4925d004f3d04ff0ce5630dfe7e02d	k__Bacteria	p__Bacteroidetes	c__Bacteroidia	o__Bacteroidales	f__S24-7	g__	s__
	abb53c8d282b2865ba0fe22aa2ba8394	k__Bacteria	p__Firmicutes	c__Clostridia	o__Clostridiales	f__Ruminococcaceae	g__	s__
	9b754da6875ad785a6e54b857470a076	k__Bacteria	p__Firmicutes	c__Clostridia	o__Clostridiales	f__Lachnospiraceae	g__	s__
	99deb3c5ecb022ec05609ebd1112a557	k__Bacteria	p__Bacteroidetes	c__Bacteroidia	o__Bacteroidales	f__Bacteroidaceae	g__Bacteroides	s__
	b7bbd3d2e5fd999afc045cd4d36979e0	k__Bacteria	p__Firmicutes	c__Clostridia	o__Clostridiales	f__Lachnospiraceae	g__	s__
	6a4f354262a6fbad12de693585b4e7f1	k__Bacteria	p__Firmicutes	c__Clostridia	o__Clostridiales	f__Ruminococcaceae	f__Ruminococcaceae	f__Ruminococcaceae
	a8ac01afffd265cc3a0552d5bc56e029	k__Bacteria	p__Firmicutes	c__Clostridia	o__Clostridiales	o__Clostridiales	o__Clostridiales	o__Clostridiales
	89daf35b256f4a24685e17060f50cdc1	k__Bacteria	p__Firmicutes	c__Clostridia	o__Clostridiales	f__Lachnospiraceae	g__Blautia	s__
	c9487a3260aac1c2c358a02bf68935bf	k__Bacteria	p__Firmicutes	c__Clostridia	o__Clostridiales	f__Lachnospiraceae	g__Dorea	s__
	8e19fa63ea712f4339a4d069142fddc7	k__Bacteria	p__Firmicutes	c__Clostridia	o__Clostridiales	o__Clostridiales	o__Clostridiales	o__Clostridiales
	b15076e98f74fa44ddeac9519f4eb7e5	k__Bacteria	p__Firmicutes	c__Clostridia	o__Clostridiales	f__Christensenellaceae	g__	s__
	ad464b0f4f2cef292428ce4cca18f4dc	k__Bacteria	p__Firmicutes	c__Clostridia	o__Clostridiales	f__Ruminococcaceae	g__Ruminococcus	s__
	70a1993a708eb19731431a99fc03cf4f	k__Bacteria	p__Proteobacteria	c__Gammaproteobacteria	o__Enterobacteriales	f__Enterobacteriaceae	g__Shigella	g__Shigella
	7ff0c8d6b1f2ab6ae6c70229e507bc18	k__Bacteria	p__Firmicutes	c__Clostridia	o__Clostridiales	f__Ruminococcaceae	g__Oscillospira	s__
	a8c5bf3d730cb4b797b2ce1be40766ed	k__Bacteria	p__Firmicutes	c__Clostridia	o__Clostridiales	f__	g__	s__
	bc1f126fb1a0314e6230414ea2a6c177	k__Bacteria	p__Firmicutes	c__Clostridia	o__Clostridiales	f__Lachnospiraceae	g__	s__
	641e10cf6cd46e4b574130852c55de6c	k__Bacteria	p__Firmicutes	c__Clostridia	o__Clostridiales	f__	g__	s__
	5c60f84b3d868e8544e0b7805e20ae77	k__Bacteria	p__Proteobacteria	c__Gammaproteobacteria	o__Pseudomonadales	f__Moraxellaceae	g__Acinetobacter	s__
y6-denominator	dd53765e55758f566920034403f46897	k__Bacteria	p__Firmicutes	c__Clostridia	o__Clostridiales	f__Lachnospiraceae	g__Blautia	s__
	68e7e3599b8727dad8fb579a21279b55	k__Bacteria	p__Firmicutes	c__Clostridia	o__Clostridiales	f__Lachnospiraceae	f__Lachnospiraceae	f__Lachnospiraceae
	eb41b1761fe5b88eb242cd3cabc8a2bb	k__Bacteria	p__Firmicutes	c__Clostridia	o__Clostridiales	f__	g__	s__
	869b4db9f67765ab87c9987497d4623c	k__Bacteria	p__Firmicutes	c__Clostridia	o__Clostridiales	o__Clostridiales	o__Clostridiales	o__Clostridiales
	e796a1b9569d38eef565706c91bd91fd	k__Bacteria	p__Firmicutes	c__Clostridia	o__Clostridiales	f__Lachnospiraceae	f__Lachnospiraceae	f__Lachnospiraceae
	dd6c6db0c7016ecce184cc9ca510f229	k__Bacteria	p__Firmicutes	c__Clostridia	o__Clostridiales	f__	g__	s__
	8d5153b41e59c5ffb5a1fc080eb784cf	k__Bacteria	p__Firmicutes	c__Clostridia	o__Clostridiales	f__Ruminococcaceae	g__Oscillospira	s__
	47db7fba3a4a1d17f718feb75786c18c	k__Bacteria	p__Firmicutes	c__Clostridia	o__Clostridiales	f__	g__	s__
	77607f11477a41f99a4ef032270b77b4	k__Bacteria	p__Firmicutes	c__Clostridia	o__Clostridiales	f__Lachnospiraceae	g__	s__
	b1e981219f9b047df26c92a9c732b845	k__Bacteria	p__Firmicutes	c__Clostridia	o__Clostridiales	f__Ruminococcaceae	g__Faecalibacterium	s__prausnitzii
	33b04e368873d01e5d5871b9e6c79940	k__Bacteria	p__Firmicutes	c__Clostridia	o__Clostridiales	f__Ruminococcaceae	g__Oscillospira	s__
	c54ecd701d322d197b9000b235740969	k__Bacteria	p__Firmicutes	c__Clostridia	o__Clostridiales	f__Ruminococcaceae	g__	s__
	7f48094efb0f64a7ee6a2cf0c87e9636	k__Bacteria	p__Firmicutes	c__Clostridia	o__Clostridiales	f__Lachnospiraceae	f__Lachnospiraceae	f__Lachnospiraceae
	7006413e51a7d9452d99564b207ea103	k__Bacteria	p__Firmicutes	c__Clostridia	o__Clostridiales	f__Ruminococcaceae	g__Oscillospira	s__
	8a80b5cf4ed21ee1617aa27d0542d4a2	k__Bacteria	p__Firmicutes	c__Clostridia	o__Clostridiales	f__Ruminococcaceae	g__	s__
	8ce212aaf7d867e84eab351d75eeecfa	k__Bacteria	p__Firmicutes	c__Clostridia	o__Clostridiales	f__Lachnospiraceae	f__Lachnospiraceae	f__Lachnospiraceae
	d56fd4c21346f6d694c7e638f6bdcb70	k__Bacteria	p__Firmicutes	c__Clostridia	o__Clostridiales	f__Ruminococcaceae	f__Ruminococcaceae	f__Ruminococcaceae
	c8947944e5e63a2f031e16c4412903bd	k__Bacteria	p__Firmicutes	c__Clostridia	o__Clostridiales	f__Ruminococcaceae	f__Ruminococcaceae	f__Ruminococcaceae
	4c4762e3ff3387313d4f596dd8152358	k__Bacteria	p__Firmicutes	c__Clostridia	o__Clostridiales	f__Ruminococcaceae	g__Faecalibacterium	s__prausnitzii
	a62fa6e25e8805dafe5b628529c90023	k__Bacteria	p__Firmicutes	c__Clostridia	o__Clostridiales	f__Ruminococcaceae	g__Ruminococcus	s__
	95196021cd1185f319dc54ec39e5909e	k__Bacteria	p__Firmicutes	c__Clostridia	o__Clostridiales	f__Lachnospiraceae	g__	s__
y14-numerator	240a30949d8516a7daf4fcc9ae9409a3	k__Bacteria	p__Firmicutes	c__Bacilli	o__Bacillales	f__Planococcaceae	f__Planococcaceae	f__Planococcaceae
	64daa57c4cddf28a3c03b104434f243a	k__Bacteria	p__Bacteroidetes	c__Bacteroidia	o__Bacteroidales	f__[Paraprevotellaceae]	g__[Prevotella]	s__
	817e649a4fc1096061eb20e7036f3af6	k__Bacteria	p__Firmicutes	c__Clostridia	o__Clostridiales	f__Ruminococcaceae	f__Ruminococcaceae	f__Ruminococcaceae
	3443b73db214fbccce540ddb43380a8d	k__Bacteria	p__Firmicutes	c__Clostridia	o__Clostridiales	f__Ruminococcaceae	g__Oscillospira	s__
	f80c4108b7f46eea89e33673a234b844	k__Bacteria	p__Firmicutes	c__Clostridia	o__Clostridiales	f__Ruminococcaceae	f__Ruminococcaceae	f__Ruminococcaceae
	8c8a105de3169d2d55fcb9cfc2f52cf9	k__Bacteria	p__Firmicutes	c__Clostridia	o__Clostridiales	f__Lachnospiraceae	g__Coprococcus	s__
	c0d5395792eadbf5f62e8ffb14fa0262	k__Bacteria	p__Proteobacteria	c__Alphaproteobacteria	o__Rickettsiales	f__mitochondria	f__mitochondria	f__mitochondria
	850cd943df43949eb6f9b3d608b92b87	k__Bacteria	p__Firmicutes	c__Erysipelotrichi	o__Erysipelotrichales	f__Erysipelotrichaceae	g__	s__
	905b076c2c4b19f9b992ab4088a4fc27	k__Bacteria	p__Firmicutes	c__Clostridia	o__Clostridiales	f__Lachnospiraceae	f__Lachnospiraceae	f__Lachnospiraceae
	e0759abe762223ab210516c4143231f8	k__Bacteria	p__Firmicutes	c__Clostridia	o__Clostridiales	f__	g__	s__
	9cc9be7825db9c78746cfcf984ac58da	k__Bacteria	p__Firmicutes	c__Clostridia	o__Clostridiales	o__Clostridiales	o__Clostridiales	o__Clostridiales
	a663a01aeb4dbb88bbe0a9840e8f64dc	k__Bacteria	p__Firmicutes	c__Erysipelotrichi	o__Erysipelotrichales	f__Erysipelotrichaceae	g__Clostridium	s__ramosum
	1dc952db562f039bbc6a4dd86f4087e1	k__Bacteria	p__Firmicutes	c__Clostridia	o__Clostridiales	f__Lachnospiraceae	g__Coprococcus	s__
	1f170d037f14cd44f5b4812115e89408	k__Bacteria	p__Firmicutes	c__Clostridia	o__Clostridiales	f__Ruminococcaceae	g__Oscillospira	s__
	735cb9abbbc8ff2b5b354be608a3a869	k__Bacteria	p__Firmicutes	c__Bacilli	o__Lactobacillales	f__Streptococcaceae	g__Streptococcus	s__alactolyticus
	12250603268415139d4ef8b86372578f	k__Bacteria	p__Firmicutes	c__Clostridia	o__Clostridiales	f__Lachnospiraceae	f__Lachnospiraceae	f__Lachnospiraceae
	569653b1659271a290facfcedd0de061	k__Bacteria	p__Firmicutes	c__Bacilli	o__Lactobacillales	f__Enterococcaceae	g__Enterococcus	g__Enterococcus
	641e10cf6cd46e4b574130852c55de6c	k__Bacteria	p__Firmicutes	c__Clostridia	o__Clostridiales	f__	g__	s__
	36b9d95d1fc395f31856bc90b8052e33	k__Bacteria	p__Firmicutes	c__Clostridia	o__Clostridiales	f__Lachnospiraceae	f__Lachnospiraceae	f__Lachnospiraceae
	8968e6d69c11035797726b158c42995e	k__Bacteria	p__Firmicutes	c__Clostridia	o__Clostridiales	f__Clostridiaceae	g__Clostridium	s__
	1a4184a394e5f3db74169817b4d0b32f	k__Bacteria	p__Firmicutes	c__Bacilli	o__Lactobacillales	f__Lactobacillaceae	g__Lactobacillus	s__
	a3f005633e52e07b9f202f06ffd87784	k__Bacteria	k__Bacteria	k__Bacteria	k__Bacteria	k__Bacteria	k__Bacteria	k__Bacteria
	c1d7e58c2cce6a6dd4538b110bc7a908	k__Bacteria	p__Firmicutes	c__Clostridia	o__Clostridiales	o__Clostridiales	o__Clostridiales	o__Clostridiales
	23c8d53b5d6cb2f468b124365ab164a6	k__Bacteria	p__Firmicutes	c__Clostridia	o__Clostridiales	f__	g__	s__
	106534f0490c8b8b53d4aba220fa859e	k__Bacteria	p__Firmicutes	c__Clostridia	o__Clostridiales	o__Clostridiales	o__Clostridiales	o__Clostridiales
	9208280e28719492b3668ab507450b9d	k__Bacteria	p__Bacteroidetes	c__Bacteroidia	o__Bacteroidales	f__[Paraprevotellaceae]	g__[Prevotella]	s__
	a238176211bb5d089460b8d79136c127	k__Bacteria	p__Firmicutes	c__Clostridia	o__Clostridiales	f__Ruminococcaceae	g__Oscillospira	s__
	3ad7d11dd03ee6ff311fcb15450ee4b4	k__Bacteria	p__Firmicutes	c__Clostridia	o__Clostridiales	f__Clostridiaceae	g__Candidatus Arthromitus	s__
	297b073bdab9a9dc55a25b8b70327a8e	k__Bacteria	p__Proteobacteria	c__Gammaproteobacteria	o__Pseudomonadales	f__Moraxellaceae	g__Acinetobacter	s__guillouiae
	6c01429c3e07be5cf4c54c4bfbba2857	k__Bacteria	p__Firmicutes	c__Clostridia	o__Clostridiales	f__Lachnospiraceae	f__Lachnospiraceae	f__Lachnospiraceae
	759c0e146b0287e9e76c612cbbe36649	k__Bacteria	p__Firmicutes	c__Erysipelotrichi	o__Erysipelotrichales	f__Erysipelotrichaceae	g__Coprobacillus	s__
	89daf35b256f4a24685e17060f50cdc1	k__Bacteria	p__Firmicutes	c__Clostridia	o__Clostridiales	f__Lachnospiraceae	g__Blautia	s__
	aa467c70ad3cdc074de989bdef9a0b7c	k__Bacteria	p__Firmicutes	c__Clostridia	o__Clostridiales	f__	g__	s__
	392c354d89068178635d7d2dd44a535e	k__Bacteria	p__Firmicutes	c__Clostridia	o__Clostridiales	f__	g__	s__
	9847fe6c7f34378b842b64b5dcd27df3	k__Bacteria	p__Firmicutes	c__Clostridia	o__Clostridiales	f__Lachnospiraceae	g__	s__
	3360649b8f9bac103264da6849d8682e	k__Bacteria	p__Firmicutes	c__Clostridia	o__Clostridiales	f__Lachnospiraceae	g__	s__
	6b838da8ee8519ee41aee397dcce7d60	k__Bacteria	p__Firmicutes	c__Clostridia	o__Clostridiales	f__Lachnospiraceae	f__Lachnospiraceae	f__Lachnospiraceae
	1df4ea697ddf438a11fa5348fdf26879	k__Bacteria	p__Firmicutes	c__Clostridia	o__Clostridiales	f__Ruminococcaceae	g__Oscillospira	s__
	2811eab69f3fb99403247b44300e4cae	k__Bacteria	p__Firmicutes	c__Clostridia	o__Clostridiales	f__	g__	s__
	4c974b834afe158c4265402ee0bfcbad	k__Bacteria	p__Bacteroidetes	c__Bacteroidia	o__Bacteroidales	f__S24-7	g__	s__
	33ddca6781100b91d670de9a543e5aa7	k__Bacteria	p__Firmicutes	c__Clostridia	o__Clostridiales	f__Lachnospiraceae	g__	s__
	74bca30e1d22c1b532444e97f3b15cde	k__Bacteria	p__Firmicutes	c__Clostridia	o__Clostridiales	f__	g__	s__
	d1071ee69c5b0db45a68ff27cf3ea3d5	k__Bacteria	p__Firmicutes	c__Clostridia	o__Clostridiales	f__Ruminococcaceae	g__Ruminococcus	s__
	18761e1bf0c321f223c9e29c96a4e1dc	k__Bacteria	p__Firmicutes	c__Clostridia	o__Clostridiales	f__Lachnospiraceae	g__Blautia	s__
	240fdca31693a4ace2c8f24a85af411a	k__Bacteria	p__Firmicutes	c__Clostridia	o__Clostridiales	f__Lachnospiraceae	g__	s__
	845088f89299de9d0c7b431fb489c4e9	k__Bacteria	p__Firmicutes	c__Clostridia	o__Clostridiales	f__Lachnospiraceae	g__Blautia	s__
	ee32cdafc63c97c275d3b3a8b8df7c4c	k__Bacteria	p__Firmicutes	c__Clostridia	o__Clostridiales	f__Ruminococcaceae	f__Ruminococcaceae	f__Ruminococcaceae
	feb1c288cd46f6fd9bc3c2c35970cbdf	k__Bacteria	p__Firmicutes	c__Bacilli	o__Lactobacillales	f__Lactobacillaceae	g__Lactobacillus	s__mucosae
	50d3472ae91234c809fc3f45b8c26dfc	k__Bacteria	p__Firmicutes	c__Clostridia	o__Clostridiales	f__Lachnospiraceae	g__Dorea	s__
	b5d1ede3cace02dcc5d31604035242b1	k__Bacteria	p__Firmicutes	c__Clostridia	o__Clostridiales	f__Ruminococcaceae	g__	s__
	3e26365d9f4b5b4ef082950579dc3696	k__Bacteria	p__Firmicutes	c__Clostridia	o__Clostridiales	f__Lachnospiraceae	g__Coprococcus	s__
	591d280ab767b490aae6fdc420ee4698	k__Bacteria	p__Firmicutes	c__Clostridia	o__Clostridiales	f__	g__	s__
	8b414a059be1b8812e888b7c4d47bb2f	k__Bacteria	p__Firmicutes	c__Clostridia	o__Clostridiales	f__Ruminococcaceae	g__Ruminococcus	s__
	f5bfbf665081e0133bdcba9fcfc6023d	k__Bacteria	p__Bacteroidetes	c__Bacteroidia	o__Bacteroidales	f__[Paraprevotellaceae]	g__CF231	s__
	55b7688dfd42d9b2545d67bb5b0f086c	k__Bacteria	p__Firmicutes	c__Clostridia	o__Clostridiales	f__Veillonellaceae	g__Acidaminococcus	s__
	de8f40ce6487b194ca3141bcf66be07b	k__Bacteria	p__Bacteroidetes	c__Bacteroidia	o__Bacteroidales	f__[Paraprevotellaceae]	g__[Prevotella]	s__
	fec9ffb68e4bb1b23bb411c26994cf9f	k__Bacteria	p__Firmicutes	c__Clostridia	o__Clostridiales	f__Lachnospiraceae	g__	s__
	99deb3c5ecb022ec05609ebd1112a557	k__Bacteria	p__Bacteroidetes	c__Bacteroidia	o__Bacteroidales	f__Bacteroidaceae	g__Bacteroides	s__
	e893be4aa4070904788b7fff1fe499b4	k__Bacteria	p__Firmicutes	c__Clostridia	o__Clostridiales	f__Ruminococcaceae	g__	s__
	dbc4e481aa19da376e92bbe4d8ff42d3	k__Bacteria	p__Firmicutes	c__Clostridia	o__Clostridiales	f__Veillonellaceae	g__Dialister	s__
	c214c7c2704c08f9947cfb78b218dfb7	k__Bacteria	p__Bacteroidetes	c__Bacteroidia	o__Bacteroidales	f__	g__	s__
	ac1389bdc1de211f595e1ec49d4774ea	k__Bacteria	p__Proteobacteria	c__Gammaproteobacteria	o__Pseudomonadales	f__Moraxellaceae	g__Acinetobacter	g__Acinetobacter
	84572570fef42c78d1e6e678019e0545	k__Bacteria	p__Firmicutes	c__Clostridia	o__Clostridiales	f__Ruminococcaceae	g__Ruminococcus	s__
	ea7064a0fdbb5228b7a0c9ed23e012d2	k__Bacteria	p__Firmicutes	c__Clostridia	o__Clostridiales	f__Ruminococcaceae	g__	s__
	e11b2b2fb91b4fd300633a32f47c5ca8	k__Bacteria	p__Firmicutes	c__Clostridia	o__Clostridiales	o__Clostridiales	o__Clostridiales	o__Clostridiales
	862cb353ca1152974e964957e67ae4dd	k__Bacteria	p__Firmicutes	c__Clostridia	o__Clostridiales	f__Ruminococcaceae	g__Ruminococcus	s__
	dce56d9dd6097f307e43480764be543a	k__Bacteria	p__Firmicutes	c__Clostridia	o__Clostridiales	o__Clostridiales	o__Clostridiales	o__Clostridiales
	4238658ca64139b75f015ad8a605ab82	k__Bacteria	p__Firmicutes	c__Bacilli	o__Bacillales	f__Paenibacillaceae	g__Paenibacillus	s__
	7af6421556f51843a5e8c29e57ad14f7	k__Bacteria	p__Spirochaetes	c__Spirochaetes	o__Spirochaetales	f__Spirochaetaceae	g__Treponema	s__
	0b9dadade99b70f3e5f73280d3745e71	k__Bacteria	p__Firmicutes	c__Clostridia	o__Clostridiales	f__Lachnospiraceae	g__Coprococcus	s__
	5f8d35126b0a7321413d21487ec72b73	k__Bacteria	p__Firmicutes	c__Erysipelotrichi	o__Erysipelotrichales	f__Erysipelotrichaceae	g__[Eubacterium]	s__dolichum
	64c296ddb011fb2e7251ecadcb4a0148	k__Bacteria	p__Firmicutes	c__Clostridia	o__Clostridiales	f__Lachnospiraceae	g__	s__
	ab1e4aeddde9eb4e80144c135051d941	k__Bacteria	p__Firmicutes	c__Clostridia	o__Clostridiales	f__Eubacteriaceae	g__Anaerofustis	s__
	3f29c97b1f15c5aee36118e8ea45fc17	k__Bacteria	p__Firmicutes	c__Clostridia	o__Clostridiales	f__Lachnospiraceae	g__	s__
	ff772f18ec3760046ea9dd413fc88de7	k__Bacteria	p__Firmicutes	c__Clostridia	o__Clostridiales	f__Lachnospiraceae	f__Lachnospiraceae	f__Lachnospiraceae
	bd7bb5b11e9ccba1afbf45d9e0d5808a	k__Bacteria	p__Firmicutes	c__Bacilli	o__Lactobacillales	f__Lactobacillaceae	g__Lactobacillus	g__Lactobacillus
	d1ac042d3d7da23859e5c2d712cdd50d	k__Bacteria	p__Firmicutes	c__Clostridia	o__Clostridiales	f__Lachnospiraceae	g__	s__
	7100fdfa468d3c9b5bd2fcf5ed08fa08	k__Bacteria	p__Bacteroidetes	c__Bacteroidia	o__Bacteroidales	f__[Paraprevotellaceae]	g__[Prevotella]	s__
	373ec976172e5a486ea50f0c080633d1	k__Bacteria	p__Firmicutes	c__Clostridia	o__Clostridiales	f__Ruminococcaceae	g__Ruminococcus	s__
	126c87a0ce6db89f621119c3987c7733	k__Bacteria	p__Firmicutes	c__Clostridia	o__Clostridiales	f__Ruminococcaceae	g__Ruminococcus	s__
	7b6b1061c5015981f17a06c394aad1b6	k__Bacteria	p__Firmicutes	c__Clostridia	o__Clostridiales	f__Lachnospiraceae	f__Lachnospiraceae	f__Lachnospiraceae
	ffc0f243dc37b9c2cd6f05e4f519f2d9	k__Bacteria	p__Firmicutes	c__Clostridia	o__Clostridiales	f__	g__	s__
	aff3962bbd7607a2971161d9840ca409	k__Bacteria	p__Firmicutes	c__Clostridia	o__Clostridiales	f__Ruminococcaceae	g__Ruminococcus	s__
	5c0eb2cc0831a4b7304ec1fa20756159	k__Bacteria	p__Firmicutes	c__Clostridia	o__Clostridiales	f__Ruminococcaceae	g__	s__
	42060670426da942e8158ded54478b51	k__Bacteria	p__Firmicutes	c__Clostridia	o__Clostridiales	f__Lachnospiraceae	f__Lachnospiraceae	f__Lachnospiraceae
	990c6b4d63692f7073efa8a3b28b79f9	k__Bacteria	p__Firmicutes	c__Clostridia	o__Clostridiales	f__	g__	s__
	8227d8aa5c3f5b81ecd433d4a4b90fe6	k__Bacteria	p__Firmicutes	c__Clostridia	o__Clostridiales	f__Lachnospiraceae	g__Blautia	s__
	b8c545c99dea06d010eb0bf2c6572d1c	k__Bacteria	p__Firmicutes	c__Bacilli	o__Bacillales	o__Bacillales	o__Bacillales	o__Bacillales
	e147f17187ee6e0d8e84bdd370bfb053	k__Bacteria	p__Firmicutes	c__Bacilli	o__Lactobacillales	f__Lactobacillaceae	g__Lactobacillus	g__Lactobacillus
	ddd2d73af64be84b4b2ab7ece3abf058	k__Bacteria	p__Firmicutes	c__Clostridia	o__Clostridiales	f__[Mogibacteriaceae]	g__	s__
	ebd12387a1b8795c5e807aaf49106a13	k__Bacteria	p__Firmicutes	c__Bacilli	o__Lactobacillales	f__Streptococcaceae	g__Streptococcus	s__alactolyticus
	6d4598a1881eedc5d0aaea14262ae7f4	k__Bacteria	p__Firmicutes	c__Clostridia	o__Clostridiales	f__Ruminococcaceae	g__	s__
	941cc85653474d3d8dfcf3fd605ab3c0	k__Bacteria	p__Firmicutes	c__Clostridia	o__Clostridiales	f__Lachnospiraceae	g__	s__
	420ae39cee0941e4ee76859520e6352f	k__Bacteria	p__Firmicutes	c__Bacilli	o__Bacillales	f__Bacillaceae	g__	s__
	6482fff1008eebf65a1f72a1ec423794	k__Bacteria	p__Firmicutes	c__Clostridia	o__Clostridiales	f__Ruminococcaceae	g__Ruminococcus	s__
	ed3af6bb9d19a10d2752cde379e74476	k__Bacteria	p__Proteobacteria	c__Gammaproteobacteria	o__Enterobacteriales	f__Enterobacteriaceae	g__Proteus	s__
	84f9cf6d08ccc7adb4e945c4fd8be494	k__Bacteria	p__Firmicutes	c__Clostridia	o__Clostridiales	f__Ruminococcaceae	g__Oscillospira	s__
	7eb40e9c821a22760e633a88b40d5939	k__Bacteria	p__Firmicutes	c__Clostridia	o__Clostridiales	f__Christensenellaceae	g__	s__
	7fe4fff32c7def4ecceda98286b44526	k__Bacteria	p__Tenericutes	c__Mollicutes	o__RF39	f__	g__	s__
	6145d5800bec71cdd01246b13a463feb	k__Bacteria	p__Firmicutes	c__Clostridia	o__Clostridiales	f__Lachnospiraceae	g__[Ruminococcus]	s__
	4e0a8ac6434b87de6ed53d016fd7c87c	k__Bacteria	p__Firmicutes	c__Clostridia	o__Clostridiales	f__[Mogibacteriaceae]	g__	s__
	fbb2ccdf9eee6835b98ab9fad97f117a	k__Bacteria	p__Firmicutes	c__Clostridia	o__Clostridiales	f__	g__	s__
	b911e3fef91eff9c9eec44674a3a315b	k__Bacteria	p__Firmicutes	c__Clostridia	o__Clostridiales	f__Lachnospiraceae	g__Blautia	s__producta
	cf42d6ef5b5f01ff0a0a2bf5b533682e	k__Bacteria	p__Firmicutes	c__Bacilli	o__Bacillales	f__Bacillaceae	g__	s__
	3bac14d2805bf995afe9d316a5777b1e	k__Bacteria	p__Firmicutes	c__Bacilli	o__Lactobacillales	f__Lactobacillaceae	g__Lactobacillus	s__helveticus
	d8686a7511a986827db7fe298fba04c5	k__Bacteria	p__Firmicutes	c__Clostridia	o__Clostridiales	f__Peptostreptococcaceae	g__	s__
	94d59f7eab8070e0e3c6035d456a7163	k__Bacteria	p__Actinobacteria	c__Actinobacteria	o__Bifidobacteriales	f__Bifidobacteriaceae	g__Bifidobacterium	s__thermacidophilum
	7c3d7711fd15460714ece118b35c0576	k__Bacteria	p__Firmicutes	c__Clostridia	o__Clostridiales	f__Ruminococcaceae	g__Anaerotruncus	s__
	a8ac01afffd265cc3a0552d5bc56e029	k__Bacteria	p__Firmicutes	c__Clostridia	o__Clostridiales	o__Clostridiales	o__Clostridiales	o__Clostridiales
	3d6e1834125d9ab26f23a1bf8db2195f	k__Bacteria	p__Proteobacteria	c__Deltaproteobacteria	o__GMD14H09	f__	g__	s__
	bce9689ef51f046e652fd9306287fc22	k__Bacteria	p__Firmicutes	c__Clostridia	o__Clostridiales	f__Lachnospiraceae	g__	s__
	cd87c1402da163cea1fa084938a923b4	k__Bacteria	p__Firmicutes	c__Clostridia	o__Clostridiales	f__Lachnospiraceae	g__Clostridium	s__citroniae
	75890cd8e88f4ad1ace88b5f15b48621	k__Bacteria	p__Firmicutes	c__Clostridia	o__Clostridiales	f__Ruminococcaceae	f__Ruminococcaceae	f__Ruminococcaceae
	e367dacc4cf58de7164775e5899d4ab2	k__Bacteria	p__Firmicutes	c__Clostridia	o__Clostridiales	f__Ruminococcaceae	g__Ruminococcus	s__
	e4ef1c7b616eb842c0ff7a327e83bd76	k__Bacteria	p__Bacteroidetes	c__Bacteroidia	o__Bacteroidales	f__Porphyromonadaceae	g__Parabacteroides	g__Parabacteroides
	8bcd4a76c6eb36a64c97f6e9f6270fdd	k__Bacteria	p__Firmicutes	c__Clostridia	o__Clostridiales	f__Christensenellaceae	g__	s__
	3435654bb635f634088e9132890f7d9a	k__Bacteria	p__Tenericutes	c__Mollicutes	o__RF39	f__	g__	s__
	1a3af659e20f20ba69ce3ed6080723de	k__Bacteria	p__Firmicutes	c__Clostridia	o__Clostridiales	f__Lachnospiraceae	g__	s__
	1d232fef645c3811a4786e580b02599d	k__Bacteria	p__Firmicutes	c__Clostridia	o__Clostridiales	f__Lachnospiraceae	g__	s__
	730f969cba6775547509250ccae190fd	k__Bacteria	p__Firmicutes	c__Clostridia	o__Clostridiales	o__Clostridiales	o__Clostridiales	o__Clostridiales
	2a3c9745a8a640703aca845a0a28d2e5	k__Bacteria	p__Actinobacteria	c__Actinobacteria	o__Actinomycetales	f__Micrococcaceae	g__Arthrobacter	s__
	ced27ea01cc4170321f64c02ca4e3aa6	k__Bacteria	p__Firmicutes	c__Clostridia	o__Clostridiales	f__	g__	s__
	05bd669fa5789e4d692f403818da9feb	k__Bacteria	p__Firmicutes	c__Clostridia	o__Clostridiales	o__Clostridiales	o__Clostridiales	o__Clostridiales
	aca340cd5ac23bd92abc7c8613031e4c	k__Bacteria	p__Firmicutes	c__Clostridia	o__Clostridiales	f__Ruminococcaceae	g__	s__
	f81518c14b99c2cf80fd6e20dd855bf5	k__Bacteria	p__Firmicutes	c__Clostridia	o__Clostridiales	f__Lachnospiraceae	g__	s__
	4412ce79670508864ba858560d7a5b42	k__Bacteria	p__Firmicutes	c__Clostridia	o__Clostridiales	f__Lachnospiraceae	f__Lachnospiraceae	f__Lachnospiraceae
	67ed743cd7edd9fc33966deb93c8fcb2	k__Bacteria	p__Firmicutes	c__Clostridia	o__Clostridiales	f__Ruminococcaceae	f__Ruminococcaceae	f__Ruminococcaceae
	1f9f5a773c0e93cb5381717d70bf8f25	k__Bacteria	p__Firmicutes	c__Clostridia	o__Clostridiales	f__Ruminococcaceae	g__Ruminococcus	s__
	5e3856a6c2426a4e3a75e77a223333e5	k__Bacteria	p__Actinobacteria	c__Coriobacteriia	o__Coriobacteriales	f__Coriobacteriaceae	g__	s__
	d918f74a99d3e02d6d44dcf765cb7630	k__Bacteria	p__Firmicutes	c__Clostridia	o__Clostridiales	f__Lachnospiraceae	g__Blautia	s__
	8400ca3c3ada0c153a3d0f7f387271d3	k__Bacteria	p__Firmicutes	c__Clostridia	o__Clostridiales	f__Ruminococcaceae	f__Ruminococcaceae	f__Ruminococcaceae
	bf9e7ae1f3ba2c746d0591b70dbb14f3	k__Bacteria	p__Firmicutes	c__Clostridia	o__Clostridiales	f__Ruminococcaceae	g__Oscillospira	s__
	c3dab9399f6080aa438a580583408fef	k__Bacteria	p__Firmicutes	c__Clostridia	o__Clostridiales	f__Ruminococcaceae	g__Ruminococcus	s__
	c13ea1ed2476f8e7b2ae632b1f4c9c08	k__Bacteria	p__Firmicutes	c__Clostridia	o__Clostridiales	f__Ruminococcaceae	g__	s__
	8d5be2e37d076ca85473266858133669	k__Bacteria	p__Firmicutes	c__Clostridia	o__Clostridiales	f__Ruminococcaceae	g__	s__
	d97d64f2607765a247fdf296ccf76cf4	k__Bacteria	p__Firmicutes	c__Clostridia	o__Clostridiales	f__	g__	s__
	a8316e5eb8fc139aee3a91814560638a	k__Bacteria	p__Firmicutes	c__Clostridia	o__Clostridiales	f__Lachnospiraceae	g__[Ruminococcus]	s__
	73576d6d22961f4e0f00f93cc994a690	k__Bacteria	p__Actinobacteria	c__Actinobacteria	o__Actinomycetales	f__Micrococcaceae	g__Arthrobacter	s__
	55e8fd9e2a3868ef69575fcb459fc7c5	k__Bacteria	p__Firmicutes	c__Clostridia	o__Clostridiales	f__Lachnospiraceae	g__	s__
	671dec5196d8db9a7dd09c9a8659aa6e	k__Bacteria	p__Firmicutes	c__Clostridia	o__Clostridiales	f__Ruminococcaceae	g__	s__
	4f9131a3449cba0d404a1d478e38248f	k__Bacteria	p__Firmicutes	c__Clostridia	o__Clostridiales	f__Lachnospiraceae	g__Coprococcus	s__
	f4dcf5c4c665b469239aa2c0cd17942c	k__Bacteria	p__Firmicutes	c__Clostridia	o__Clostridiales	f__Ruminococcaceae	g__	s__
	d0ab1c7b882feebfceecd81a58576e72	k__Bacteria	p__Firmicutes	c__Clostridia	o__Clostridiales	f__	g__	s__
	ff2bb223660fd711a9900b8515beb3c5	k__Bacteria	p__Firmicutes	c__Clostridia	o__Clostridiales	o__Clostridiales	o__Clostridiales	o__Clostridiales
	bd5ed0bc219bedc17bec9cb7b6106f79	k__Bacteria	p__Firmicutes	c__Clostridia	o__Clostridiales	f__Ruminococcaceae	f__Ruminococcaceae	f__Ruminococcaceae
	0f123b0da178612cd7dd4c9d8378ae6c	k__Bacteria	p__Firmicutes	c__Clostridia	o__Clostridiales	o__Clostridiales	o__Clostridiales	o__Clostridiales
	f72aedc63a53047a147ebb0e743b7864	k__Bacteria	p__Firmicutes	c__Clostridia	o__Clostridiales	f__Lachnospiraceae	g__[Ruminococcus]	s__
	2ef1e51ab1cf99a3c6417b05a060830e	k__Bacteria	p__Firmicutes	c__Bacilli	o__Lactobacillales	f__Lactobacillaceae	g__Lactobacillus	g__Lactobacillus
	b15076e98f74fa44ddeac9519f4eb7e5	k__Bacteria	p__Firmicutes	c__Clostridia	o__Clostridiales	f__Christensenellaceae	g__	s__
	d49783e7800974b5f2bcce554e26072e	k__Bacteria	p__Firmicutes	c__Clostridia	o__Clostridiales	f__Lachnospiraceae	g__Blautia	s__producta
	3a0c3715dd9f87439ce1e19c41ec0802	k__Bacteria	p__Firmicutes	c__Clostridia	o__Clostridiales	o__Clostridiales	o__Clostridiales	o__Clostridiales
	3cf7df429c086a4608713d3303dcc6ea	k__Bacteria	p__Verrucomicrobia	c__Verrucomicrobiae	o__Verrucomicrobiales	f__Verrucomicrobiaceae	g__Akkermansia	s__muciniphila
	0df6c802966e8670279671824da4f10a	k__Bacteria	p__Firmicutes	c__Bacilli	o__Lactobacillales	f__Lactobacillaceae	g__Lactobacillus	s__
	fe8a8b1556f77855dc967da769e4c867	k__Bacteria	p__Firmicutes	c__Clostridia	o__Clostridiales	f__Ruminococcaceae	g__	s__
	ba4925d004f3d04ff0ce5630dfe7e02d	k__Bacteria	p__Bacteroidetes	c__Bacteroidia	o__Bacteroidales	f__S24-7	g__	s__
	c67b474729c4bb9268b63cd8bf63caec	k__Bacteria	p__Firmicutes	c__Clostridia	o__Clostridiales	f__Lachnospiraceae	g__	s__
	6d52536b55ab19ff41c247db9d081d01	k__Bacteria	p__Firmicutes	c__Clostridia	o__Clostridiales	f__Ruminococcaceae	f__Ruminococcaceae	f__Ruminococcaceae
	c67445ed68d61f49e41b7bdd1de019fb	k__Bacteria	p__Firmicutes	c__Clostridia	o__Clostridiales	f__Lachnospiraceae	g__Clostridium	g__Clostridium
	2bc7f6dd6ce7812313b6ecf6f06bd9aa	k__Bacteria	p__Firmicutes	c__Erysipelotrichi	o__Erysipelotrichales	f__Erysipelotrichaceae	g__	s__
	9908fffab7ed4f3bec44cda2f5084d49	k__Bacteria	p__Firmicutes	c__Bacilli	o__Lactobacillales	f__Enterococcaceae	g__Enterococcus	s__
	05a5fd28f8d722854393a59ba180f256	k__Bacteria	p__Firmicutes	c__Clostridia	o__Clostridiales	f__Lachnospiraceae	g__	s__
	10d04714884a162520f0f12411962957	k__Bacteria	p__Firmicutes	c__Clostridia	o__Clostridiales	f__	g__	s__
	38cd1f968bf1b93f5e05ef1b5fb12ef4	k__Bacteria	p__Firmicutes	c__Clostridia	o__Clostridiales	f__Ruminococcaceae	g__Oscillospira	s__
	0036a4e11fe7a350076bd7cfb698d458	k__Bacteria	p__Firmicutes	c__Clostridia	o__Clostridiales	f__Lachnospiraceae	g__[Ruminococcus]	g__[Ruminococcus]
	396d927449d38b84753ca035ca7dc6e3	k__Bacteria	p__Firmicutes	c__Clostridia	o__Clostridiales	f__Lachnospiraceae	g__Coprococcus	s__
	6261777c960ab921c1240ef8c1bd509c	k__Bacteria	p__Firmicutes	c__Clostridia	o__Clostridiales	f__	g__	s__
	970061e73ce91ac85fddf205224d8322	k__Bacteria	p__Firmicutes	c__Clostridia	o__Clostridiales	f__Christensenellaceae	g__	s__
	6cb8fd6c28cc862f62c4f66dc48e658d	k__Bacteria	p__Firmicutes	c__Clostridia	o__Clostridiales	f__Ruminococcaceae	f__Ruminococcaceae	f__Ruminococcaceae
	b0c827de0de3b7fe24d2a50eee462873	k__Bacteria	p__Firmicutes	c__Bacilli	o__Lactobacillales	o__Lactobacillales	o__Lactobacillales	o__Lactobacillales
	4ac43ecbe6347d46a2ab5a31ffd64c25	k__Bacteria	p__Firmicutes	c__Clostridia	o__Clostridiales	f__Ruminococcaceae	g__	s__
	0a3cf58d4ca062c13d42c9db4ebcbc53	k__Bacteria	p__Cyanobacteria	c__Chloroplast	o__Streptophyta	f__	g__	s__
	77fa64d0d33043a8e44cd873c3cd4edb	k__Bacteria	p__Firmicutes	c__Clostridia	o__Clostridiales	f__Lachnospiraceae	g__Coprococcus	s__
	8019390890be9f194470099ee3d11cb7	k__Bacteria	p__Firmicutes	c__Clostridia	o__Clostridiales	f__[Mogibacteriaceae]	g__	s__
	5e2990e8ea901b1a6d8d6c6d04aa64e3	k__Bacteria	p__Firmicutes	c__Clostridia	o__Clostridiales	f__Lachnospiraceae	g__	s__
	e125d0ad60cf668237ab68d71f3d1aec	k__Bacteria	p__Firmicutes	c__Clostridia	o__Clostridiales	f__Ruminococcaceae	g__	s__
	0a3633dc866435236a4ccd327ea8b5af	k__Bacteria	p__Firmicutes	c__Clostridia	o__Clostridiales	f__	g__	s__
	a333ee090a52b582e1a0e2dd776eb937	k__Bacteria	p__Firmicutes	c__Erysipelotrichi	o__Erysipelotrichales	f__Erysipelotrichaceae	g__Coprobacillus	s__cateniformis
	2d859f4221b4fc62270abcb9390bb54e	k__Bacteria	p__Firmicutes	c__Clostridia	o__Clostridiales	f__Lachnospiraceae	g__	s__
	44158349d8858abc6c04aada0c131da5	k__Bacteria	p__Firmicutes	c__Clostridia	o__Clostridiales	f__Veillonellaceae	g__Megasphaera	s__
	d65bc04fb91f8a1c29cda7df2d15eb49	k__Bacteria	p__Firmicutes	c__Clostridia	o__Clostridiales	f__Lachnospiraceae	g__[Ruminococcus]	s__
	25b60da8f1af462e61067fc3545e8efb	k__Bacteria	p__Firmicutes	c__Clostridia	o__Clostridiales	f__Lachnospiraceae	g__[Ruminococcus]	s__
	30735ab18567e115bd3f08fceaede146	k__Bacteria	p__Firmicutes	c__Clostridia	o__Clostridiales	f__Ruminococcaceae	g__Ruminococcus	s__
	c0c1bd1da8389f2cca31828f538f616c	k__Bacteria	p__Firmicutes	c__Clostridia	o__Clostridiales	f__Lachnospiraceae	g__[Ruminococcus]	s__
	dea42666d2536a8344076387b2813bcb	k__Bacteria	p__Firmicutes	c__Clostridia	o__Clostridiales	f__Ruminococcaceae	g__	s__
	a9b24370bdb02a8ee91855de7b8b2813	k__Bacteria	p__Actinobacteria	c__Actinobacteria	o__Bifidobacteriales	f__Bifidobacteriaceae	g__Bifidobacterium	s__pseudolongum
	59b8fece1860c42f80cfd8685f4b4967	k__Bacteria	p__Firmicutes	c__Clostridia	o__Clostridiales	f__Ruminococcaceae	g__Ruminococcus	s__
	e8edd2061e07869c7cac70f92f16b725	k__Bacteria	p__Firmicutes	c__Clostridia	o__Clostridiales	f__Ruminococcaceae	g__Ruminococcus	s__
	d4454a4ebd63a8e375dadd2632588f59	k__Bacteria	p__Firmicutes	c__Clostridia	o__Clostridiales	f__Ruminococcaceae	g__Ruminococcus	s__
	07ba1b7b651f91768deae62e67afb9df	k__Bacteria	p__Firmicutes	c__Clostridia	o__Clostridiales	f__Lachnospiraceae	g__	s__
	233f1902fa0a8eb4c6a91321bc468a88	k__Bacteria	p__Firmicutes	c__Bacilli	o__Lactobacillales	f__Lactobacillaceae	g__Lactobacillus	s__hamsteri
	914ff72391bad9d7f4b4bc92831566ff	k__Bacteria	p__Bacteroidetes	c__Bacteroidia	o__Bacteroidales	f__	g__	s__
	39faf235feb431966f98c7be1de7eb67	k__Bacteria	p__Bacteroidetes	c__Bacteroidia	o__Bacteroidales	f__Porphyromonadaceae	g__Parabacteroides	s__
	0a5452975a5b51561017491784f5a7a0	k__Bacteria	p__Firmicutes	c__Clostridia	o__Clostridiales	f__Ruminococcaceae	g__Ruminococcus	s__
	47f770032218f91b352999ff1f663807	k__Bacteria	p__Firmicutes	c__Clostridia	o__Clostridiales	f__Lachnospiraceae	g__Clostridium	s__aldenense
	e5d61f7e72dcfaa67f72a58490bc6a0f	k__Bacteria	p__Firmicutes	c__Clostridia	o__Clostridiales	f__Ruminococcaceae	g__Ruminococcus	s__
	ca967901a00f3ae91e19badf3c009814	k__Bacteria	p__Firmicutes	c__Clostridia	o__Clostridiales	f__Ruminococcaceae	g__Oscillospira	s__
	bc1f126fb1a0314e6230414ea2a6c177	k__Bacteria	p__Firmicutes	c__Clostridia	o__Clostridiales	f__Lachnospiraceae	g__	s__
	3120660c883750285d85c12f7d898f67	k__Bacteria	p__Firmicutes	c__Clostridia	o__Clostridiales	f__Ruminococcaceae	g__Oscillospira	s__
	7f6fce86c121736e36d306e242fc6f30	k__Bacteria	p__Firmicutes	c__Bacilli	o__Bacillales	f__Paenibacillaceae	g__Paenibacillus	s__
	289c717278c05de2ebba111a06774524	k__Bacteria	p__Firmicutes	c__Clostridia	o__Clostridiales	o__Clostridiales	o__Clostridiales	o__Clostridiales
	cc02448ceae57ae7ad42aef7f3ace0d2	k__Bacteria	p__Firmicutes	c__Clostridia	o__Clostridiales	f__Lachnospiraceae	g__Clostridium	s__aldenense
	fbcf49442df9dbb1b2179f86f675be82	k__Bacteria	p__Firmicutes	c__Clostridia	o__Clostridiales	f__Ruminococcaceae	f__Ruminococcaceae	f__Ruminococcaceae
	bf8174ee3331bbbfaeeb6b46a0d9da5c	k__Bacteria	p__Firmicutes	c__Clostridia	o__Clostridiales	f__Veillonellaceae	g__Phascolarctobacterium	s__
	596db8ce20ae5cbfdc338a62f1bed1d9	k__Bacteria	p__Firmicutes	c__Clostridia	o__Clostridiales	f__Ruminococcaceae	g__Ruminococcus	s__
	a25d8ea65b89f11e13983482cdd0373f	k__Bacteria	p__Firmicutes	c__Erysipelotrichi	o__Erysipelotrichales	f__Erysipelotrichaceae	g__cc_115	s__
	4bdbaae586dedec92168f93266de0979	k__Bacteria	p__Firmicutes	c__Clostridia	o__Clostridiales	f__	g__	s__
	b81b1da41a7d22313e62547676cd65d0	k__Bacteria	p__Firmicutes	c__Clostridia	o__Clostridiales	f__Lachnospiraceae	g__	s__
	ea403646ed22d679fa4586263d8fc32f	k__Bacteria	p__Proteobacteria	c__Gammaproteobacteria	o__Pseudomonadales	f__Moraxellaceae	g__Acinetobacter	s__guillouiae
	8df31d859e0a5446b30ca0cd81ce907f	k__Bacteria	p__Firmicutes	c__Clostridia	o__Clostridiales	f__Ruminococcaceae	g__Ruminococcus	s__
	e335f74033bc634af43ee6baa84fa247	k__Bacteria	p__Firmicutes	c__Clostridia	o__Clostridiales	f__Peptostreptococcaceae	g__	s__
	2cdac4ae837db323be3207da32af0649	k__Bacteria	p__Firmicutes	c__Clostridia	o__Clostridiales	f__Ruminococcaceae	g__	s__
	e616d3ca6814443fe6008cecedbcdeea	k__Bacteria	p__Firmicutes	c__Clostridia	o__Clostridiales	f__Lachnospiraceae	g__[Ruminococcus]	s__
	6a90057b6e7a186c4d4e8974cd089f3f	k__Bacteria	p__Firmicutes	c__Clostridia	o__Clostridiales	f__Lachnospiraceae	g__Clostridium	g__Clostridium
	f387378a897340891d277b837ec4fa83	k__Bacteria	p__Bacteroidetes	c__Bacteroidia	o__Bacteroidales	f__Prevotellaceae	g__Prevotella	s__copri
	05dbbf0301a9625e1f1a41470a92f7fe	k__Bacteria	p__Firmicutes	c__Clostridia	o__Clostridiales	f__Lachnospiraceae	g__Coprococcus	s__
	0538ce7ad2f378122addf8685b5633cc	k__Bacteria	p__Firmicutes	c__Clostridia	o__Clostridiales	f__	g__	s__
	be466593728ad07fc012b97317315fe6	k__Bacteria	p__Bacteroidetes	c__Bacteroidia	o__Bacteroidales	f__RF16	g__	s__
	10caa6a154721a67b89b6e43fb4c8d0c	k__Bacteria	p__Firmicutes	c__Erysipelotrichi	o__Erysipelotrichales	f__Erysipelotrichaceae	g__Coprobacillus	s__
	971101bdaeb3b8232dc2228f489834b2	k__Bacteria	p__Proteobacteria	c__Epsilonproteobacteria	o__Campylobacterales	f__Helicobacteraceae	g__Helicobacter	s__
	f63c7d7a6d1eb1540b77e9997a615b14	k__Bacteria	p__Firmicutes	c__Clostridia	o__Clostridiales	f__Lachnospiraceae	g__	s__
	5e777667d3a8d66663cdf946c1b5e02c	k__Bacteria	p__Bacteroidetes	c__Bacteroidia	o__Bacteroidales	f__Prevotellaceae	g__Prevotella	s__
	c6c26f8994aec46b428288c75e4a7883	k__Bacteria	p__Firmicutes	c__Clostridia	o__Clostridiales	f__Ruminococcaceae	g__	s__
	563f70a0fa318391f11d299ac1602550	k__Bacteria	p__Firmicutes	c__Bacilli	o__Lactobacillales	f__Streptococcaceae	g__Streptococcus	g__Streptococcus
	1085592620c64b978ac4310b24ae8483	k__Bacteria	p__Firmicutes	c__Clostridia	o__Clostridiales	f__	g__	s__
	9acb555d3c5dd77e9035a661e7ad1bb6	k__Bacteria	p__Firmicutes	c__Clostridia	o__Clostridiales	f__Clostridiaceae	g__Clostridium	s__celatum
	deb706e7392ed64a2b76cb4be7f77d3a	k__Bacteria	p__Firmicutes	c__Clostridia	o__Clostridiales	f__[Mogibacteriaceae]	g__	s__
	1f907a1c4b28365e0941c891d325ed29	k__Bacteria	p__Bacteroidetes	c__Bacteroidia	o__Bacteroidales	f__Prevotellaceae	g__Prevotella	s__
	8ac806edce9a692df56a9eea816a15f0	k__Bacteria	p__Firmicutes	c__Clostridia	o__Clostridiales	f__	g__	s__
	5b84aff1766e777420629a2a961de7ea	k__Bacteria	p__Firmicutes	c__Clostridia	o__Clostridiales	f__Ruminococcaceae	g__Butyricicoccus	s__pullicaecorum
	e1de56ba860ecb4a66b52f413be11ec8	k__Bacteria	p__Firmicutes	c__Clostridia	o__Clostridiales	f__	g__	s__
	64bd9120a398ab39e84686945f12b0a4	k__Bacteria	p__Bacteroidetes	c__Bacteroidia	o__Bacteroidales	f__RF16	g__	s__
	6bde3249ff215fe8d72f5628f292431b	k__Bacteria	p__Firmicutes	c__Clostridia	o__Clostridiales	f__Ruminococcaceae	g__Oscillospira	s__
	8f4dea09ecd34aac65b4fdf5d1c37ff1	k__Bacteria	p__Firmicutes	c__Erysipelotrichi	o__Erysipelotrichales	f__Erysipelotrichaceae	g__Clostridium	g__Clostridium
	249a5e18a13e5f0567cdf7d9d32a577f	k__Bacteria	p__Firmicutes	c__Clostridia	o__Clostridiales	f__Ruminococcaceae	g__Ruminococcus	s__
	96dd0ee89d9b44ae9968186a15d044a3	k__Bacteria	p__Firmicutes	c__Clostridia	o__Clostridiales	f__Lachnospiraceae	g__	s__
	34903c13e2dc5ae840818585afb536a6	k__Bacteria	p__Firmicutes	c__Clostridia	o__Clostridiales	f__Veillonellaceae	g__Veillonella	s__
	19442576619f36291c2c41b17009342e	k__Bacteria	p__Firmicutes	c__Clostridia	o__Clostridiales	f__Ruminococcaceae	g__Butyricicoccus	s__pullicaecorum
	0b527f74061d532f88de9dff93c7b60f	k__Bacteria	p__Firmicutes	c__Clostridia	o__Clostridiales	f__Lachnospiraceae	g__Blautia	s__
	4880a4965dcb329801c2428c5756d0f4	k__Bacteria	p__Firmicutes	c__Clostridia	o__Clostridiales	f__Lachnospiraceae	f__Lachnospiraceae	f__Lachnospiraceae
	5c60f84b3d868e8544e0b7805e20ae77	k__Bacteria	p__Proteobacteria	c__Gammaproteobacteria	o__Pseudomonadales	f__Moraxellaceae	g__Acinetobacter	s__
	93b5acc8abcc037c9062e8cce55815ea	k__Bacteria	p__Proteobacteria	c__Gammaproteobacteria	o__Xanthomonadales	f__Xanthomonadaceae	g__Stenotrophomonas	g__Stenotrophomonas
	769723e5a9c6312f2ee3ab2781ac8ad6	k__Bacteria	p__Firmicutes	c__Clostridia	o__Clostridiales	f__Lachnospiraceae	f__Lachnospiraceae	f__Lachnospiraceae
	34b046035bd8b7b7b993b565249b1976	k__Bacteria	p__Firmicutes	c__Clostridia	o__Clostridiales	f__Dehalobacteriaceae	g__	s__
	a230ee775999db0be47f185ac53a764c	k__Bacteria	p__Firmicutes	c__Clostridia	o__Clostridiales	f__Ruminococcaceae	g__Oscillospira	s__
	282cdfd2ae4301f800dd187a3ca8f559	k__Bacteria	p__Firmicutes	c__Clostridia	o__Clostridiales	f__Ruminococcaceae	g__Ruminococcus	s__
	4f4800184a5b1352ceb267eaf35d2e41	k__Bacteria	p__Actinobacteria	c__Actinobacteria	o__Actinomycetales	f__Micrococcaceae	g__Arthrobacter	s__
	2cd838736b8090ae5a6e5bc922b49999	k__Bacteria	p__Firmicutes	c__Clostridia	o__Clostridiales	f__Ruminococcaceae	g__Ruminococcus	s__
	70a1993a708eb19731431a99fc03cf4f	k__Bacteria	p__Proteobacteria	c__Gammaproteobacteria	o__Enterobacteriales	f__Enterobacteriaceae	g__Shigella	g__Shigella
	c939dc55399371e18eb56a1b5ce84093	k__Bacteria	p__Firmicutes	c__Clostridia	o__Clostridiales	o__Clostridiales	o__Clostridiales	o__Clostridiales
	ce23dc3713e3748ce378d3dbcc8d8918	k__Bacteria	p__Firmicutes	c__Clostridia	o__Clostridiales	f__Ruminococcaceae	g__	s__
	813cc43fdf997fd60f8564e011e82b5e	k__Bacteria	p__Firmicutes	c__Clostridia	o__Clostridiales	f__Lachnospiraceae	g__	s__
	56eb9020ab3322ba96f782a4c25dddb9	k__Bacteria	p__Firmicutes	c__Clostridia	o__Clostridiales	f__Ruminococcaceae	f__Ruminococcaceae	f__Ruminococcaceae
	82ce7d6661100567e07fb6a2f2b5159e	k__Bacteria	p__Firmicutes	c__Clostridia	o__Clostridiales	f__Ruminococcaceae	g__Clostridium	s__methylpentosum
	0c570ae08ebbe801fa6a3e8a24678138	k__Bacteria	p__Firmicutes	c__Clostridia	o__Clostridiales	f__Ruminococcaceae	g__	s__
	05c2d2963f606b1530be56ab8ce2e427	k__Bacteria	p__Actinobacteria	c__Actinobacteria	o__Bifidobacteriales	f__Bifidobacteriaceae	g__Bifidobacterium	g__Bifidobacterium
	d7d7825c10fb347f6122b090522d8b28	k__Bacteria	p__Firmicutes	c__Erysipelotrichi	o__Erysipelotrichales	f__Erysipelotrichaceae	g__cc_115	s__
	c9487a3260aac1c2c358a02bf68935bf	k__Bacteria	p__Firmicutes	c__Clostridia	o__Clostridiales	f__Lachnospiraceae	g__Dorea	s__
	c3f21101b8845fd1c974cb14578fb119	k__Bacteria	p__Firmicutes	c__Clostridia	o__Clostridiales	f__Christensenellaceae	g__	s__
	bd6cf3f5a66cefd7b96fb6cf75d23cd2	k__Bacteria	p__Tenericutes	c__Mollicutes	o__RF39	f__	g__	s__
	6a4f354262a6fbad12de693585b4e7f1	k__Bacteria	p__Firmicutes	c__Clostridia	o__Clostridiales	f__Ruminococcaceae	f__Ruminococcaceae	f__Ruminococcaceae
	b75586b81ac08927f6713f6874b4be9a	k__Bacteria	p__Firmicutes	c__Clostridia	o__Clostridiales	f__Lachnospiraceae	g__[Ruminococcus]	s__
	214ee640626da4e551223831e4aeab22	k__Bacteria	p__Firmicutes	c__Clostridia	o__Clostridiales	f__Ruminococcaceae	f__Ruminococcaceae	f__Ruminococcaceae
	082141bf0c475620ca2f0b84ef4c260c	k__Bacteria	p__Firmicutes	c__Clostridia	o__Clostridiales	f__[Mogibacteriaceae]	g__	s__
	12402330f7fd8c305eb936b365d2a22f	k__Bacteria	p__Firmicutes	c__Clostridia	o__Clostridiales	f__Ruminococcaceae	f__Ruminococcaceae	f__Ruminococcaceae
	9965d2ee2426042adfb91d98f7f39663	k__Bacteria	p__Firmicutes	c__Clostridia	o__Clostridiales	f__Ruminococcaceae	g__Ruminococcus	s__
	a01713feca2bbbab15051f29bf21faa7	k__Bacteria	p__Firmicutes	c__Clostridia	o__Clostridiales	f__Ruminococcaceae	g__Ruminococcus	s__
	08c53fdf2c7b879ac5e38d5730b65fd9	k__Bacteria	p__Firmicutes	c__Clostridia	o__Clostridiales	f__Christensenellaceae	g__	s__
	3bf757161fb6df045050361c009c98bb	k__Bacteria	p__Firmicutes	c__Clostridia	o__Clostridiales	f__	g__	s__
	21f4b6b2a800752e750feb17645ae00a	k__Bacteria	p__Firmicutes	c__Clostridia	o__Clostridiales	o__Clostridiales	o__Clostridiales	o__Clostridiales
	abb53c8d282b2865ba0fe22aa2ba8394	k__Bacteria	p__Firmicutes	c__Clostridia	o__Clostridiales	f__Ruminococcaceae	g__	s__
	57a2b7f3845e9dc1a8bf96b2539bde57	k__Bacteria	p__Firmicutes	c__Clostridia	o__Clostridiales	f__Ruminococcaceae	f__Ruminococcaceae	f__Ruminococcaceae
	035b00de8a448f5c914d256261ab4cf3	k__Bacteria	p__Firmicutes	c__Clostridia	o__Clostridiales	f__	g__	s__
	7ff0c8d6b1f2ab6ae6c70229e507bc18	k__Bacteria	p__Firmicutes	c__Clostridia	o__Clostridiales	f__Ruminococcaceae	g__Oscillospira	s__
	4a9bcbb9ed26b02d77c10d2900025c04	k__Bacteria	p__Firmicutes	c__Clostridia	o__Clostridiales	f__Peptostreptococcaceae	g__	s__
	6a313999dd37b6a3db663746510a68d8	k__Bacteria	p__Firmicutes	c__Clostridia	o__Clostridiales	f__	g__	s__
	bb7e5c6df18c100b97f890fc35eb2911	k__Bacteria	p__Proteobacteria	c__Gammaproteobacteria	o__Enterobacteriales	f__Enterobacteriaceae	g__Proteus	s__
	c945d3e9e30bbe64b3be6c978197d92b	k__Bacteria	p__Firmicutes	c__Clostridia	o__Clostridiales	f__Ruminococcaceae	f__Ruminococcaceae	f__Ruminococcaceae
	32702e5136f76e35f3599176e177437d	k__Bacteria	p__Firmicutes	c__Clostridia	o__Clostridiales	f__[Mogibacteriaceae]	g__	s__
	c687a8d04aad1fff0bc7258d20d50db7	k__Bacteria	p__Firmicutes	c__Clostridia	o__Clostridiales	f__Lachnospiraceae	g__	s__
	f13a69ad40cf466ff5bfb0c0609aafc6	k__Bacteria	p__Actinobacteria	c__Coriobacteriia	o__Coriobacteriales	f__Coriobacteriaceae	g__	s__
	208a08b90e13b04d2ef2f584535a2d39	k__Bacteria	p__Deferribacteres	c__Deferribacteres	o__Deferribacterales	f__Deferribacteraceae	g__Mucispirillum	s__schaedleri
	1e0d7b34702a75620b629ebbdc2651ce	k__Bacteria	p__Firmicutes	c__Clostridia	o__Clostridiales	f__Ruminococcaceae	g__	s__
	fd75c4a440ad380b4042cfb20e84288d	k__Bacteria	p__Firmicutes	c__Clostridia	o__Clostridiales	f__Ruminococcaceae	g__Ruminococcus	s__
	7da209253b1b527dcba0d6185e1889bb	k__Bacteria	p__Firmicutes	c__Clostridia	o__Clostridiales	o__Clostridiales	o__Clostridiales	o__Clostridiales
	fa33d7de69153a3751eecb770f8c4d81	k__Bacteria	p__Actinobacteria	c__Coriobacteriia	o__Coriobacteriales	f__Coriobacteriaceae	g__	s__
	b14398ca01f9784d662d429d284f412e	k__Bacteria	p__Firmicutes	c__Clostridia	o__Clostridiales	o__Clostridiales	o__Clostridiales	o__Clostridiales
	507b5cceb8bbad6d67e5cd82a57ed3ed	k__Bacteria	p__Firmicutes	c__Clostridia	o__Clostridiales	f__Ruminococcaceae	g__Butyricicoccus	s__pullicaecorum
	6cc2d507f8e26bba0beec1aa6b9dfbb6	k__Bacteria	p__Firmicutes	c__Bacilli	o__Lactobacillales	f__Lactobacillaceae	g__Lactobacillus	s__
	db940528d129f52748d93515ed978e30	k__Bacteria	p__Bacteroidetes	c__Bacteroidia	o__Bacteroidales	f__p-2534-18B5	g__	s__
	cf93b1f6712a2a8a367b51ab06aa0e38	k__Bacteria	p__Firmicutes	c__Clostridia	o__Clostridiales	f__[Mogibacteriaceae]	g__	s__
	1763dbd2ac5b6c96acebc480d8bcc4a2	k__Bacteria	p__Firmicutes	c__Bacilli	o__Bacillales	f__Bacillaceae	g__Bacillus	s__badius
	1cd242a6edeca6cd3d91fba38224cbe9	k__Bacteria	p__Firmicutes	c__Clostridia	o__Clostridiales	f__Ruminococcaceae	g__Ruminococcus	s__
	ad464b0f4f2cef292428ce4cca18f4dc	k__Bacteria	p__Firmicutes	c__Clostridia	o__Clostridiales	f__Ruminococcaceae	g__Ruminococcus	s__
	dcba105f35d8ebc9e22269c7491ad3a7	k__Bacteria	p__Proteobacteria	c__Gammaproteobacteria	o__Xanthomonadales	f__Xanthomonadaceae	g__Stenotrophomonas	s__geniculata
	ab86ae77107d71ee56d2a05d65fd7369	k__Bacteria	p__Bacteroidetes	c__Bacteroidia	o__Bacteroidales	f__S24-7	g__	s__
	24d088bb4d072e0652ac3f51a6ab5813	k__Bacteria	p__Firmicutes	c__Clostridia	o__Clostridiales	f__Ruminococcaceae	f__Ruminococcaceae	f__Ruminococcaceae
	6923fabf0a9d16b03765a551acc70404	k__Bacteria	p__Firmicutes	c__Clostridia	o__Clostridiales	f__Lachnospiraceae	g__Coprococcus	s__
	1bbb91863bac2d066d97bcb99dffd94d	k__Bacteria	p__Firmicutes	c__Clostridia	o__Clostridiales	f__Lachnospiraceae	g__Coprococcus	s__
	84018a27b2b0ae81c662c50e204f6cf3	k__Bacteria	p__Firmicutes	c__Clostridia	o__Clostridiales	f__Ruminococcaceae	g__Ruminococcus	s__
	6168cc9c6645e3188835f4c61b8f0aac	k__Bacteria	p__Firmicutes	c__Clostridia	o__Clostridiales	f__Lachnospiraceae	f__Lachnospiraceae	f__Lachnospiraceae
	8e19fa63ea712f4339a4d069142fddc7	k__Bacteria	p__Firmicutes	c__Clostridia	o__Clostridiales	o__Clostridiales	o__Clostridiales	o__Clostridiales
	59f7d8a7f37d6eeec95eb556f33da267	k__Bacteria	p__Proteobacteria	c__Gammaproteobacteria	o__Pasteurellales	f__Pasteurellaceae	g__Actinobacillus	s__parahaemolyticus
	f4fd4abfe58ba44c180aa115e7c8f04e	k__Bacteria	p__Firmicutes	c__Clostridia	o__Clostridiales	f__Lachnospiraceae	f__Lachnospiraceae	f__Lachnospiraceae
	20e5e4f379b70d0a78ea6b1957180261	k__Bacteria	p__Firmicutes	c__Clostridia	o__Clostridiales	f__Lachnospiraceae	g__Coprococcus	s__
	411020f5308a4c08f3958425004af3cd	k__Bacteria	p__Firmicutes	c__Clostridia	o__Clostridiales	f__Ruminococcaceae	g__Ruminococcus	s__
	888fd9a806b73525cc988a7b15f52e65	k__Bacteria	p__Firmicutes	c__Clostridia	o__Clostridiales	f__Lachnospiraceae	g__Coprococcus	s__
	3bfd592733c45cdfe746a0840e332a3c	k__Bacteria	p__Firmicutes	c__Clostridia	o__Clostridiales	f__Lachnospiraceae	g__Coprococcus	s__eutactus
	7b47ff2fb4753987ea8a8b94877c2581	k__Bacteria	p__Firmicutes	c__Erysipelotrichi	o__Erysipelotrichales	f__Erysipelotrichaceae	g__Coprobacillus	s__
	932965d7ed2166402b521fea7a1029a4	k__Bacteria	p__Firmicutes	c__Clostridia	o__Clostridiales	f__Lachnospiraceae	g__Blautia	s__
	c2e26d19a997d99866a45c4f611dbb7c	k__Bacteria	p__Firmicutes	c__Clostridia	o__Clostridiales	o__Clostridiales	o__Clostridiales	o__Clostridiales
	44b2504ccd63a5e4be2f7ef208ed9987	k__Bacteria	p__Firmicutes	c__Clostridia	o__Clostridiales	f__Ruminococcaceae	g__	s__
	da6a7cba87e0895b9cbe6037b9bd8b3b	k__Bacteria	p__Bacteroidetes	c__Bacteroidia	o__Bacteroidales	f__Prevotellaceae	g__Prevotella	s__copri
	b4d0af709964c4c3eb95709e996921ac	k__Bacteria	p__Firmicutes	c__Erysipelotrichi	o__Erysipelotrichales	f__Erysipelotrichaceae	f__Erysipelotrichaceae	f__Erysipelotrichaceae
	8f877e174ca90cf0ab3420285df19f50	k__Bacteria	p__Firmicutes	c__Clostridia	o__Clostridiales	f__	g__	s__
	510fc7ce79e4b9d729b7c819bf9e11c0	k__Bacteria	p__Bacteroidetes	c__Bacteroidia	o__Bacteroidales	f__Prevotellaceae	g__Prevotella	s__stercorea
	6d6ab7315b399f8c54b50467972c07aa	k__Bacteria	p__Firmicutes	c__Clostridia	o__Clostridiales	f__Ruminococcaceae	g__Ruminococcus	s__
	86e9c767f6e35b2fa64da84f72e2da48	k__Bacteria	p__Firmicutes	c__Clostridia	o__Clostridiales	f__	g__	s__
	2398f59d9ee30419fc47a1f12262db80	k__Bacteria	p__Firmicutes	c__Clostridia	o__Clostridiales	f__Ruminococcaceae	g__Clostridium	s__methylpentosum
	9e9c4270966cf507485654eb33a69880	k__Bacteria	p__Firmicutes	c__Bacilli	o__Lactobacillales	f__Leuconostocaceae	f__Leuconostocaceae	f__Leuconostocaceae
	7c861f48eaca9c2cacdb0470b609b1d4	k__Bacteria	p__Firmicutes	c__Clostridia	o__Clostridiales	f__Lachnospiraceae	g__Coprococcus	s__
	1f220c43a9fba52eb9fbb1876300fddb	k__Bacteria	p__Firmicutes	c__Clostridia	o__Clostridiales	f__Ruminococcaceae	g__Oscillospira	s__
	2a2b34830532f063cbbc1517e527b58f	k__Bacteria	p__Firmicutes	c__Clostridia	o__Clostridiales	f__Lachnospiraceae	g__[Ruminococcus]	s__
	672e3ccf8212e58cf67f5ad92e1d4e1d	k__Bacteria	k__Bacteria	k__Bacteria	k__Bacteria	k__Bacteria	k__Bacteria	k__Bacteria
	a72bc4bbcb65e31aac628de5b9a9b0af	k__Bacteria	p__Firmicutes	c__Clostridia	o__Clostridiales	f__Christensenellaceae	g__	s__
	c2b21f1d8e071fda68a09853a8cdcfdd	k__Bacteria	p__Firmicutes	c__Clostridia	o__Clostridiales	f__Ruminococcaceae	g__Faecalibacterium	s__prausnitzii
	adf93266d91193991bd30332b49d6a1f	k__Bacteria	p__Firmicutes	c__Clostridia	o__Clostridiales	f__Ruminococcaceae	g__Faecalibacterium	s__prausnitzii
	ab427bb12b0b73f6f863a6c33152871d	k__Bacteria	p__Verrucomicrobia	c__Verrucomicrobiae	o__Verrucomicrobiales	f__Verrucomicrobiaceae	g__Akkermansia	s__muciniphila
	7a4555b12cd56fb853562538dd1511dd	k__Bacteria	p__Firmicutes	c__Erysipelotrichi	o__Erysipelotrichales	f__Erysipelotrichaceae	g__Coprobacillus	s__
	28c299cd85e74de783ea4d9b2b46a687	k__Bacteria	p__Firmicutes	c__Clostridia	o__Clostridiales	f__[Mogibacteriaceae]	g__	s__
	58bd181f757283f5a4ceebdf90ff6243	k__Bacteria	p__Firmicutes	c__Clostridia	o__Clostridiales	f__Lachnospiraceae	g__[Ruminococcus]	s__
	e97725fbbcadfed36a81eb5e5a120067	k__Bacteria	p__Firmicutes	c__Clostridia	o__Clostridiales	f__Lachnospiraceae	f__Lachnospiraceae	f__Lachnospiraceae
	489c3fbd2ac11c943c5b28abfb7fe3a7	k__Bacteria	p__Firmicutes	c__Clostridia	o__Clostridiales	f__Ruminococcaceae	g__Ruminococcus	s__
	bc8ec7bcc0087af14e7eb972e17272bc	k__Bacteria	p__Firmicutes	c__Clostridia	o__Clostridiales	f__	g__	s__
	4fe46f54e155195c79f935193338e60d	k__Bacteria	p__Firmicutes	c__Clostridia	o__Clostridiales	f__Ruminococcaceae	g__	s__
	ee5b57a629da222ad236b5d4bc329d71	k__Bacteria	p__Firmicutes	c__Erysipelotrichi	o__Erysipelotrichales	f__Erysipelotrichaceae	g__cc_115	s__
	1b2a81e4814f847b59f79c902540f8e7	k__Bacteria	p__Tenericutes	c__Mollicutes	o__RF39	f__	g__	s__
	1bf4c32fef136fe806110cc3f236f102	k__Bacteria	p__Firmicutes	c__Clostridia	o__Clostridiales	f__Lachnospiraceae	g__[Ruminococcus]	s__
	0c818682a3707f32cf02e1af0d334b47	k__Bacteria	p__Actinobacteria	c__Coriobacteriia	o__Coriobacteriales	f__Coriobacteriaceae	g__Adlercreutzia	s__
	78500a9f64f33ec04e40892a3f534176	k__Bacteria	p__Firmicutes	c__Clostridia	o__Clostridiales	f__	g__	s__
	a9c65f22ab35a2635324961ee4e44023	k__Bacteria	p__Firmicutes	c__Clostridia	o__Clostridiales	f__Ruminococcaceae	g__	s__
	8f003929e210470eb85ae81509cb2dd2	k__Bacteria	p__Firmicutes	c__Clostridia	o__Clostridiales	f__Ruminococcaceae	g__Ruminococcus	s__
	55a7a0c2e258a0e50526fa7292ad47fb	k__Bacteria	p__Firmicutes	c__Bacilli	o__Lactobacillales	f__Lactobacillaceae	g__Lactobacillus	g__Lactobacillus
	e8a6a1747d54efa446f2fb1fd3dfa1d4	k__Bacteria	p__Firmicutes	c__Clostridia	o__Clostridiales	o__Clostridiales	o__Clostridiales	o__Clostridiales
	cf4a3714646f3c97bb3489da222228b7	k__Bacteria	p__Firmicutes	c__Clostridia	o__Clostridiales	f__Ruminococcaceae	g__	s__
	e1743677edc7ce66e8757d9ac5182154	k__Bacteria	p__Firmicutes	c__Clostridia	o__Clostridiales	f__[Mogibacteriaceae]	g__	s__
	4e53ccb4ffc2601467d0235f34bdcdce	k__Bacteria	p__Firmicutes	c__Clostridia	o__Clostridiales	f__Lachnospiraceae	f__Lachnospiraceae	f__Lachnospiraceae
	aa0d22e3cae06a85b97c6181d08c648a	k__Bacteria	p__Firmicutes	c__Clostridia	o__Clostridiales	f__Ruminococcaceae	g__Ruminococcus	s__
	e11f1ff355383e5d0b561f1e60cf77a7	k__Bacteria	p__Firmicutes	c__Clostridia	o__Clostridiales	f__	g__	s__
	a8c5bf3d730cb4b797b2ce1be40766ed	k__Bacteria	p__Firmicutes	c__Clostridia	o__Clostridiales	f__	g__	s__
	e5f3d35279d4d4f0c6836a68aef9d04f	k__Bacteria	p__Firmicutes	c__Clostridia	o__Clostridiales	f__	g__	s__
	e0f683dce1ffebdc55763f49bcd7773a	k__Bacteria	p__Firmicutes	c__Clostridia	o__Clostridiales	f__Christensenellaceae	g__	s__
	e24b96036ced11e28fe3442371e70a47	k__Bacteria	p__Firmicutes	c__Clostridia	o__Clostridiales	f__	g__	s__
	acd1dc69dea8b59b780ca71bee38e6a2	k__Bacteria	p__Firmicutes	c__Clostridia	o__Clostridiales	f__Clostridiaceae	g__Clostridium	s__
	b7bbd3d2e5fd999afc045cd4d36979e0	k__Bacteria	p__Firmicutes	c__Clostridia	o__Clostridiales	f__Lachnospiraceae	g__	s__
	7386cc33b59dac11d52b096a11009f73	k__Bacteria	p__Firmicutes	c__Clostridia	o__Clostridiales	f__Ruminococcaceae	g__Oscillospira	s__
	9b754da6875ad785a6e54b857470a076	k__Bacteria	p__Firmicutes	c__Clostridia	o__Clostridiales	f__Lachnospiraceae	g__	s__
	c7d19e18132944066131f5f138ba46f2	k__Bacteria	p__Firmicutes	c__Clostridia	o__Clostridiales	f__Peptostreptococcaceae	g__	s__
	61106a3c95b0b7dd9f989a76d12453b8	k__Bacteria	p__Firmicutes	c__Clostridia	o__Clostridiales	f__Ruminococcaceae	g__	s__
	f479c23321346918723839e33a3544f4	k__Bacteria	p__Firmicutes	c__Clostridia	o__Clostridiales	f__Ruminococcaceae	f__Ruminococcaceae	f__Ruminococcaceae
	7caf36db90be7d698a49d00f237e3074	k__Bacteria	p__Firmicutes	c__Clostridia	o__Clostridiales	f__	g__	s__
	350cd8e890b27c7fa7ec3a0d77dbaa9b	k__Bacteria	p__Firmicutes	c__Clostridia	o__Clostridiales	f__Ruminococcaceae	g__Oscillospira	s__
	212db180a37baa05afa98f662d949446	k__Bacteria	p__Firmicutes	c__Clostridia	o__Clostridiales	f__Ruminococcaceae	g__	s__
	46308a5a9da9d9d102c8327b4d97ff62	k__Bacteria	p__Firmicutes	c__Clostridia	o__Clostridiales	f__Ruminococcaceae	g__Faecalibacterium	g__Faecalibacterium
	45d4fe3f6c01f77c2dfc11dd91d3359a	k__Bacteria	p__Firmicutes	c__Bacilli	o__Lactobacillales	f__Lactobacillaceae	g__Lactobacillus	s__salivarius
	32a976d13f8072e6e450da92f5285bc8	k__Bacteria	p__Firmicutes	c__Clostridia	o__Clostridiales	f__Ruminococcaceae	f__Ruminococcaceae	f__Ruminococcaceae
	ac414f95242bdb25d76ea1adbb11a1b3	k__Bacteria	p__Firmicutes	c__Clostridia	o__Clostridiales	f__Lachnospiraceae	g__Blautia	s__
	04e795715504ba6359b9ee112e3a0b5a	k__Bacteria	p__Firmicutes	c__Clostridia	o__Clostridiales	f__Ruminococcaceae	g__Ruminococcus	s__
	87aac932babcc371dcc4eff6662fdf94	k__Bacteria	p__Firmicutes	c__Clostridia	o__Clostridiales	f__Ruminococcaceae	f__Ruminococcaceae	f__Ruminococcaceae
	f900709d0bfe0fbb3aeeae8f71a6b1e0	k__Bacteria	p__Firmicutes	c__Clostridia	o__Clostridiales	f__	g__	s__
	b83d7b512a42b855bf414420e91c6fd2	k__Bacteria	p__Firmicutes	c__Clostridia	o__Clostridiales	f__Lachnospiraceae	g__Coprococcus	s__
	ac603e12c4b975609374395b148a0a79	k__Bacteria	p__Firmicutes	c__Clostridia	o__Clostridiales	f__Lachnospiraceae	g__Lactonifactor	s__longoviformis
	2c556722f1a50865a28077a359fc9344	k__Bacteria	p__Firmicutes	c__Clostridia	o__Clostridiales	o__Clostridiales	o__Clostridiales	o__Clostridiales
	90ad9e7df0ff0ba03c4705ad80b6d172	k__Bacteria	p__Firmicutes	c__Clostridia	o__Clostridiales	o__Clostridiales	o__Clostridiales	o__Clostridiales
	8150b84c52f0a2de0fae88f1075d349b	k__Bacteria	p__Firmicutes	c__Clostridia	o__Clostridiales	o__Clostridiales	o__Clostridiales	o__Clostridiales
	a6aca42140ed2dfff2c5bdb3b3481d7c	k__Bacteria	p__Actinobacteria	c__Coriobacteriia	o__Coriobacteriales	f__Coriobacteriaceae	g__	s__
	473783af6b13ca55e15223306fa3b9a1	k__Bacteria	p__Firmicutes	c__Clostridia	o__Clostridiales	f__	g__	s__
	675c847bccbc53942ebb7b8cbb4efc4d	k__Bacteria	p__Bacteroidetes	c__Bacteroidia	o__Bacteroidales	f__Prevotellaceae	g__Prevotella	s__copri
	50bf0724b90c5a9a3fcfc1678702aaee	k__Bacteria	p__Firmicutes	c__Clostridia	o__Clostridiales	f__	g__	s__
	5f2a257e1d65520b416e8d7b423a9fa7	k__Bacteria	p__Firmicutes	c__Clostridia	o__Clostridiales	f__[Mogibacteriaceae]	g__	s__
	d6f0b2f1ce62fd3a3e75504667e99a58	k__Bacteria	p__Bacteroidetes	c__Bacteroidia	o__Bacteroidales	f__Prevotellaceae	g__Prevotella	s__
	03dc314a20a7b2ee0d90d01ffd242275	k__Bacteria	p__Firmicutes	c__Clostridia	o__Clostridiales	f__Clostridiaceae	g__Candidatus Arthromitus	s__
	4104de7f4c2e15a050d53ca8f67f7d03	k__Bacteria	p__Firmicutes	c__Clostridia	o__Clostridiales	f__Veillonellaceae	g__Veillonella	s__
	7db4623268e609d3dd32ee9ac45a5dc4	k__Bacteria	p__Firmicutes	c__Clostridia	o__Clostridiales	f__Ruminococcaceae	f__Ruminococcaceae	f__Ruminococcaceae
	62c6ac3d211fa272cdbb21fc0c708e4d	k__Bacteria	p__Firmicutes	c__Bacilli	o__Lactobacillales	f__Lactobacillaceae	g__Lactobacillus	g__Lactobacillus
	ef2dbeb4d062a1e80534782077d0cbef	k__Bacteria	p__Spirochaetes	c__Spirochaetes	o__Spirochaetales	f__Spirochaetaceae	g__Treponema	s__
	034061db75629f2f71b16186302a7e44	k__Bacteria	p__Firmicutes	c__Clostridia	o__Clostridiales	f__Ruminococcaceae	f__Ruminococcaceae	f__Ruminococcaceae
	46de8415e1c0bbf7c5dc65ceaf66835b	k__Bacteria	p__Firmicutes	c__Clostridia	o__Clostridiales	f__Lachnospiraceae	g__	s__
	da2aecbc5f0e632fe92f7050a992ddf7	k__Bacteria	p__Firmicutes	c__Clostridia	o__Clostridiales	f__	g__	s__
	971e8d0a315d254638f26890ba3880ee	k__Bacteria	p__Firmicutes	c__Clostridia	o__Clostridiales	o__Clostridiales	o__Clostridiales	o__Clostridiales
	cb3bfa7ac2b500c6a49d88ce9412dbea	k__Bacteria	p__Firmicutes	c__Erysipelotrichi	o__Erysipelotrichales	f__Erysipelotrichaceae	g__cc_115	s__
	a005e45311d573adef51e6bea8fd4748	k__Bacteria	p__Firmicutes	c__Bacilli	o__Lactobacillales	f__Streptococcaceae	g__Streptococcus	s__alactolyticus
	728c102c5aa9e0b548c64b2d6e0b1bf4	k__Bacteria	p__Firmicutes	c__Clostridia	o__Clostridiales	f__Ruminococcaceae	g__Oscillospira	s__
	905048bc105ce30a54754626f6f53b84	k__Bacteria	p__Proteobacteria	c__Epsilonproteobacteria	o__Campylobacterales	f__Helicobacteraceae	g__Flexispira	s__
	947e5fcf96559fb20f0909dce46e2d07	k__Bacteria	p__Firmicutes	c__Clostridia	o__Clostridiales	f__Ruminococcaceae	g__Ruminococcus	s__
	16ca5a38fd9fecf4e2581a98b6eb67f2	k__Bacteria	p__Firmicutes	c__Clostridia	o__Clostridiales	f__Ruminococcaceae	g__	s__
	2799ad5c90e307f0e897fecda5a2924e	k__Bacteria	p__Firmicutes	c__Clostridia	o__Clostridiales	f__Lachnospiraceae	g__	s__
	fde81acceeb6db492ac9f39724931f75	k__Bacteria	p__Actinobacteria	c__Coriobacteriia	o__Coriobacteriales	f__Coriobacteriaceae	g__Eggerthella	s__
	96903956473924f7a3a931d094cdb7b6	k__Bacteria	p__Firmicutes	c__Clostridia	o__Clostridiales	o__Clostridiales	o__Clostridiales	o__Clostridiales
	0e226d197c2f253bcee5f15026512f90	k__Bacteria	p__Firmicutes	c__Clostridia	o__Clostridiales	f__Lachnospiraceae	g__Dorea	s__
	1c817da68940f92fc54a659c59d5fc5d	k__Bacteria	p__Firmicutes	c__Clostridia	o__Clostridiales	f__	g__	s__
	698ba7d0e4d87ba5e0ecbfaf3882caa4	k__Bacteria	p__Firmicutes	c__Clostridia	o__Clostridiales	f__Ruminococcaceae	g__Ruminococcus	s__
	546b699e9338e955200c585d6f654bc6	k__Bacteria	p__Bacteroidetes	c__Bacteroidia	o__Bacteroidales	f__Prevotellaceae	g__Prevotella	s__
	1cc6738f1a9c17b49c2f4083f01ed73c	k__Bacteria	p__Firmicutes	c__Clostridia	o__Clostridiales	f__Ruminococcaceae	g__Oscillospira	s__
	143370e10dab7fdbcbdeda0f8b19658a	k__Bacteria	p__Firmicutes	c__Clostridia	o__Clostridiales	f__	g__	s__
	0246aa933abc53fbde05942016fc2d10	k__Bacteria	p__Firmicutes	c__Clostridia	o__Clostridiales	f__Lachnospiraceae	g__Coprococcus	s__
	dcd296983ec6b99afca230ca93de8792	k__Bacteria	p__Firmicutes	c__Clostridia	o__Clostridiales	f__Peptostreptococcaceae	g__	s__
	78c679739c5521ccb50a5e97e565f485	k__Bacteria	p__Proteobacteria	c__Gammaproteobacteria	o__Enterobacteriales	f__Enterobacteriaceae	f__Enterobacteriaceae	f__Enterobacteriaceae
	cccbf8a72fe25e3311fd86cf66820a49	k__Bacteria	p__Firmicutes	c__Clostridia	o__Clostridiales	f__Ruminococcaceae	g__Ruminococcus	s__
y14-denominator	de5631cf341eed069a0d4805d5b66985	k__Bacteria	p__Firmicutes	c__Clostridia	o__Clostridiales	f__Ruminococcaceae	g__Ruminococcus	s__
	f6eaeb07ea32039b3d14fb82f0c8b996	k__Bacteria	p__Firmicutes	c__Clostridia	o__Clostridiales	o__Clostridiales	o__Clostridiales	o__Clostridiales
	2f723ae2a1291cb6ed7d32ba182bd892	k__Bacteria	p__Firmicutes	c__Clostridia	o__Clostridiales	f__Ruminococcaceae	g__Ruminococcus	s__
	c4a48e6c0e44c439f1e6155edbcce911	k__Bacteria	p__Firmicutes	c__Clostridia	o__Clostridiales	f__Lachnospiraceae	g__	s__
	7c6427a179cbb267c465204829fae3bf	k__Bacteria	p__Firmicutes	c__Clostridia	o__Clostridiales	f__Clostridiaceae	g__Clostridium	s__
	d4451ce798c2c730d419f56fa16ca60e	k__Bacteria	p__Firmicutes	c__Clostridia	o__Clostridiales	f__Lachnospiraceae	g__	s__
	2e81e4d1a54e1636af43e46fa332ab11	k__Bacteria	p__Firmicutes	c__Erysipelotrichi	o__Erysipelotrichales	f__Erysipelotrichaceae	g__Coprobacillus	s__
	7e9bceb3c4a52554388b3d7fe500be6c	k__Bacteria	p__Firmicutes	c__Clostridia	o__Clostridiales	f__Ruminococcaceae	g__Ruminococcus	s__
	5f5763fa626a29953839c6773446d2c4	k__Bacteria	p__Firmicutes	c__Clostridia	o__Clostridiales	f__Lachnospiraceae	g__	s__
	e14f743e40eb38976db9d9d544548a13	k__Bacteria	p__Firmicutes	c__Clostridia	o__Clostridiales	f__Ruminococcaceae	g__	s__
	1a069ea36017c7efc95d851374fa7382	k__Bacteria	p__Firmicutes	c__Bacilli	o__Lactobacillales	f__Lactobacillaceae	g__Lactobacillus	s__vaginalis
	bc5991ef4c06b7bc9302a867c949570f	k__Bacteria	p__Firmicutes	c__Clostridia	o__Clostridiales	o__Clostridiales	o__Clostridiales	o__Clostridiales
y27-numerator	1a069ea36017c7efc95d851374fa7382	k__Bacteria	p__Firmicutes	c__Bacilli	o__Lactobacillales	f__Lactobacillaceae	g__Lactobacillus	s__vaginalis
	2e81e4d1a54e1636af43e46fa332ab11	k__Bacteria	p__Firmicutes	c__Erysipelotrichi	o__Erysipelotrichales	f__Erysipelotrichaceae	g__Coprobacillus	s__
	f6eaeb07ea32039b3d14fb82f0c8b996	k__Bacteria	p__Firmicutes	c__Clostridia	o__Clostridiales	o__Clostridiales	o__Clostridiales	o__Clostridiales
	c4a48e6c0e44c439f1e6155edbcce911	k__Bacteria	p__Firmicutes	c__Clostridia	o__Clostridiales	f__Lachnospiraceae	g__	s__
	7c6427a179cbb267c465204829fae3bf	k__Bacteria	p__Firmicutes	c__Clostridia	o__Clostridiales	f__Clostridiaceae	g__Clostridium	s__
	5f5763fa626a29953839c6773446d2c4	k__Bacteria	p__Firmicutes	c__Clostridia	o__Clostridiales	f__Lachnospiraceae	g__	s__
	2f723ae2a1291cb6ed7d32ba182bd892	k__Bacteria	p__Firmicutes	c__Clostridia	o__Clostridiales	f__Ruminococcaceae	g__Ruminococcus	s__
	bc5991ef4c06b7bc9302a867c949570f	k__Bacteria	p__Firmicutes	c__Clostridia	o__Clostridiales	o__Clostridiales	o__Clostridiales	o__Clostridiales
	7e9bceb3c4a52554388b3d7fe500be6c	k__Bacteria	p__Firmicutes	c__Clostridia	o__Clostridiales	f__Ruminococcaceae	g__Ruminococcus	s__
	d4451ce798c2c730d419f56fa16ca60e	k__Bacteria	p__Firmicutes	c__Clostridia	o__Clostridiales	f__Lachnospiraceae	g__	s__
y27-denominator	e14f743e40eb38976db9d9d544548a13	k__Bacteria	p__Firmicutes	c__Clostridia	o__Clostridiales	f__Ruminococcaceae	g__	s__
	de5631cf341eed069a0d4805d5b66985	k__Bacteria	p__Firmicutes	c__Clostridia	o__Clostridiales	f__Ruminococcaceae	g__Ruminococcus	s__

## Sheet: VAX
y2-numerator	Feature ID	Kingdom	Phylum	Class	Order	Family	Genus	Species
	32a976d13f8072e6e450da92f5285bc8	k__Bacteria	p__Firmicutes	c__Clostridia	o__Clostridiales	f__Ruminococcaceae	f__Ruminococcaceae	f__Ruminococcaceae
	8ac806edce9a692df56a9eea816a15f0	k__Bacteria	p__Firmicutes	c__Clostridia	o__Clostridiales	f__	g__	s__
	c9487a3260aac1c2c358a02bf68935bf	k__Bacteria	p__Firmicutes	c__Clostridia	o__Clostridiales	f__Lachnospiraceae	g__Dorea	s__
	e14f743e40eb38976db9d9d544548a13	k__Bacteria	p__Firmicutes	c__Clostridia	o__Clostridiales	f__Ruminococcaceae	g__	s__
	569653b1659271a290facfcedd0de061	k__Bacteria	p__Firmicutes	c__Bacilli	o__Lactobacillales	f__Enterococcaceae	g__Enterococcus	g__Enterococcus
	fbb2ccdf9eee6835b98ab9fad97f117a	k__Bacteria	p__Firmicutes	c__Clostridia	o__Clostridiales	f__	g__	s__
	698ba7d0e4d87ba5e0ecbfaf3882caa4	k__Bacteria	p__Firmicutes	c__Clostridia	o__Clostridiales	f__Ruminococcaceae	g__Ruminococcus	s__
	1f220c43a9fba52eb9fbb1876300fddb	k__Bacteria	p__Firmicutes	c__Clostridia	o__Clostridiales	f__Ruminococcaceae	g__Oscillospira	s__
	fde81acceeb6db492ac9f39724931f75	k__Bacteria	p__Actinobacteria	c__Coriobacteriia	o__Coriobacteriales	f__Coriobacteriaceae	g__Eggerthella	s__
	dd53765e55758f566920034403f46897	k__Bacteria	p__Firmicutes	c__Clostridia	o__Clostridiales	f__Lachnospiraceae	g__Blautia	s__
	05dbbf0301a9625e1f1a41470a92f7fe	k__Bacteria	p__Firmicutes	c__Clostridia	o__Clostridiales	f__Lachnospiraceae	g__Coprococcus	s__
	4c974b834afe158c4265402ee0bfcbad	k__Bacteria	p__Bacteroidetes	c__Bacteroidia	o__Bacteroidales	f__S24-7	g__	s__
	4fe46f54e155195c79f935193338e60d	k__Bacteria	p__Firmicutes	c__Clostridia	o__Clostridiales	f__Ruminococcaceae	g__	s__
	0df6c802966e8670279671824da4f10a	k__Bacteria	p__Firmicutes	c__Bacilli	o__Lactobacillales	f__Lactobacillaceae	g__Lactobacillus	s__
	94d59f7eab8070e0e3c6035d456a7163	k__Bacteria	p__Actinobacteria	c__Actinobacteria	o__Bifidobacteriales	f__Bifidobacteriaceae	g__Bifidobacterium	s__thermacidophilum
	d8686a7511a986827db7fe298fba04c5	k__Bacteria	p__Firmicutes	c__Clostridia	o__Clostridiales	f__Peptostreptococcaceae	g__	s__
	a8316e5eb8fc139aee3a91814560638a	k__Bacteria	p__Firmicutes	c__Clostridia	o__Clostridiales	f__Lachnospiraceae	g__[Ruminococcus]	s__
	59f7d8a7f37d6eeec95eb556f33da267	k__Bacteria	p__Proteobacteria	c__Gammaproteobacteria	o__Pasteurellales	f__Pasteurellaceae	g__Actinobacillus	s__parahaemolyticus
	36b9d95d1fc395f31856bc90b8052e33	k__Bacteria	p__Firmicutes	c__Clostridia	o__Clostridiales	f__Lachnospiraceae	f__Lachnospiraceae	f__Lachnospiraceae
	bc5991ef4c06b7bc9302a867c949570f	k__Bacteria	p__Firmicutes	c__Clostridia	o__Clostridiales	o__Clostridiales	o__Clostridiales	o__Clostridiales
	68e7e3599b8727dad8fb579a21279b55	k__Bacteria	p__Firmicutes	c__Clostridia	o__Clostridiales	f__Lachnospiraceae	f__Lachnospiraceae	f__Lachnospiraceae
	c4a48e6c0e44c439f1e6155edbcce911	k__Bacteria	p__Firmicutes	c__Clostridia	o__Clostridiales	f__Lachnospiraceae	g__	s__
	3a0c3715dd9f87439ce1e19c41ec0802	k__Bacteria	p__Firmicutes	c__Clostridia	o__Clostridiales	o__Clostridiales	o__Clostridiales	o__Clostridiales
	888fd9a806b73525cc988a7b15f52e65	k__Bacteria	p__Firmicutes	c__Clostridia	o__Clostridiales	f__Lachnospiraceae	g__Coprococcus	s__
	3d6e1834125d9ab26f23a1bf8db2195f	k__Bacteria	p__Proteobacteria	c__Deltaproteobacteria	o__GMD14H09	f__	g__	s__
	fa33d7de69153a3751eecb770f8c4d81	k__Bacteria	p__Actinobacteria	c__Coriobacteriia	o__Coriobacteriales	f__Coriobacteriaceae	g__	s__
	f81518c14b99c2cf80fd6e20dd855bf5	k__Bacteria	p__Firmicutes	c__Clostridia	o__Clostridiales	f__Lachnospiraceae	g__	s__
	e4ef1c7b616eb842c0ff7a327e83bd76	k__Bacteria	p__Bacteroidetes	c__Bacteroidia	o__Bacteroidales	f__Porphyromonadaceae	g__Parabacteroides	g__Parabacteroides
	ed3af6bb9d19a10d2752cde379e74476	k__Bacteria	p__Proteobacteria	c__Gammaproteobacteria	o__Enterobacteriales	f__Enterobacteriaceae	g__Proteus	s__
	fe8a8b1556f77855dc967da769e4c867	k__Bacteria	p__Firmicutes	c__Clostridia	o__Clostridiales	f__Ruminococcaceae	g__	s__
	90ad9e7df0ff0ba03c4705ad80b6d172	k__Bacteria	p__Firmicutes	c__Clostridia	o__Clostridiales	o__Clostridiales	o__Clostridiales	o__Clostridiales
	ab427bb12b0b73f6f863a6c33152871d	k__Bacteria	p__Verrucomicrobia	c__Verrucomicrobiae	o__Verrucomicrobiales	f__Verrucomicrobiaceae	g__Akkermansia	s__muciniphila
	c939dc55399371e18eb56a1b5ce84093	k__Bacteria	p__Firmicutes	c__Clostridia	o__Clostridiales	o__Clostridiales	o__Clostridiales	o__Clostridiales
	56eb9020ab3322ba96f782a4c25dddb9	k__Bacteria	p__Firmicutes	c__Clostridia	o__Clostridiales	f__Ruminococcaceae	f__Ruminococcaceae	f__Ruminococcaceae
	bd6cf3f5a66cefd7b96fb6cf75d23cd2	k__Bacteria	p__Tenericutes	c__Mollicutes	o__RF39	f__	g__	s__
	20e5e4f379b70d0a78ea6b1957180261	k__Bacteria	p__Firmicutes	c__Clostridia	o__Clostridiales	f__Lachnospiraceae	g__Coprococcus	s__
	1f907a1c4b28365e0941c891d325ed29	k__Bacteria	p__Bacteroidetes	c__Bacteroidia	o__Bacteroidales	f__Prevotellaceae	g__Prevotella	s__
	971101bdaeb3b8232dc2228f489834b2	k__Bacteria	p__Proteobacteria	c__Epsilonproteobacteria	o__Campylobacterales	f__Helicobacteraceae	g__Helicobacter	s__
	64c296ddb011fb2e7251ecadcb4a0148	k__Bacteria	p__Firmicutes	c__Clostridia	o__Clostridiales	f__Lachnospiraceae	g__	s__
	2cd838736b8090ae5a6e5bc922b49999	k__Bacteria	p__Firmicutes	c__Clostridia	o__Clostridiales	f__Ruminococcaceae	g__Ruminococcus	s__
	96dd0ee89d9b44ae9968186a15d044a3	k__Bacteria	p__Firmicutes	c__Clostridia	o__Clostridiales	f__Lachnospiraceae	g__	s__
	735cb9abbbc8ff2b5b354be608a3a869	k__Bacteria	p__Firmicutes	c__Bacilli	o__Lactobacillales	f__Streptococcaceae	g__Streptococcus	s__alactolyticus
	04e795715504ba6359b9ee112e3a0b5a	k__Bacteria	p__Firmicutes	c__Clostridia	o__Clostridiales	f__Ruminococcaceae	g__Ruminococcus	s__
	ced27ea01cc4170321f64c02ca4e3aa6	k__Bacteria	p__Firmicutes	c__Clostridia	o__Clostridiales	f__	g__	s__
	57a2b7f3845e9dc1a8bf96b2539bde57	k__Bacteria	p__Firmicutes	c__Clostridia	o__Clostridiales	f__Ruminococcaceae	f__Ruminococcaceae	f__Ruminococcaceae
	b81b1da41a7d22313e62547676cd65d0	k__Bacteria	p__Firmicutes	c__Clostridia	o__Clostridiales	f__Lachnospiraceae	g__	s__
	e367dacc4cf58de7164775e5899d4ab2	k__Bacteria	p__Firmicutes	c__Clostridia	o__Clostridiales	f__Ruminococcaceae	g__Ruminococcus	s__
	c67b474729c4bb9268b63cd8bf63caec	k__Bacteria	p__Firmicutes	c__Clostridia	o__Clostridiales	f__Lachnospiraceae	g__	s__
	905b076c2c4b19f9b992ab4088a4fc27	k__Bacteria	p__Firmicutes	c__Clostridia	o__Clostridiales	f__Lachnospiraceae	f__Lachnospiraceae	f__Lachnospiraceae
	7f6fce86c121736e36d306e242fc6f30	k__Bacteria	p__Firmicutes	c__Bacilli	o__Bacillales	f__Paenibacillaceae	g__Paenibacillus	s__
	9965d2ee2426042adfb91d98f7f39663	k__Bacteria	p__Firmicutes	c__Clostridia	o__Clostridiales	f__Ruminococcaceae	g__Ruminococcus	s__
	1a3af659e20f20ba69ce3ed6080723de	k__Bacteria	p__Firmicutes	c__Clostridia	o__Clostridiales	f__Lachnospiraceae	g__	s__
	da2aecbc5f0e632fe92f7050a992ddf7	k__Bacteria	p__Firmicutes	c__Clostridia	o__Clostridiales	f__	g__	s__
	869b4db9f67765ab87c9987497d4623c	k__Bacteria	p__Firmicutes	c__Clostridia	o__Clostridiales	o__Clostridiales	o__Clostridiales	o__Clostridiales
	ff2bb223660fd711a9900b8515beb3c5	k__Bacteria	p__Firmicutes	c__Clostridia	o__Clostridiales	o__Clostridiales	o__Clostridiales	o__Clostridiales
	9e9c4270966cf507485654eb33a69880	k__Bacteria	p__Firmicutes	c__Bacilli	o__Lactobacillales	f__Leuconostocaceae	f__Leuconostocaceae	f__Leuconostocaceae
	a8ac01afffd265cc3a0552d5bc56e029	k__Bacteria	p__Firmicutes	c__Clostridia	o__Clostridiales	o__Clostridiales	o__Clostridiales	o__Clostridiales
	f5bfbf665081e0133bdcba9fcfc6023d	k__Bacteria	p__Bacteroidetes	c__Bacteroidia	o__Bacteroidales	f__[Paraprevotellaceae]	g__CF231	s__
	e0759abe762223ab210516c4143231f8	k__Bacteria	p__Firmicutes	c__Clostridia	o__Clostridiales	f__	g__	s__
	46308a5a9da9d9d102c8327b4d97ff62	k__Bacteria	p__Firmicutes	c__Clostridia	o__Clostridiales	f__Ruminococcaceae	g__Faecalibacterium	g__Faecalibacterium
	1df4ea697ddf438a11fa5348fdf26879	k__Bacteria	p__Firmicutes	c__Clostridia	o__Clostridiales	f__Ruminococcaceae	g__Oscillospira	s__
	289c717278c05de2ebba111a06774524	k__Bacteria	p__Firmicutes	c__Clostridia	o__Clostridiales	o__Clostridiales	o__Clostridiales	o__Clostridiales
	6168cc9c6645e3188835f4c61b8f0aac	k__Bacteria	p__Firmicutes	c__Clostridia	o__Clostridiales	f__Lachnospiraceae	f__Lachnospiraceae	f__Lachnospiraceae
	c0d5395792eadbf5f62e8ffb14fa0262	k__Bacteria	p__Proteobacteria	c__Alphaproteobacteria	o__Rickettsiales	f__mitochondria	f__mitochondria	f__mitochondria
	941cc85653474d3d8dfcf3fd605ab3c0	k__Bacteria	p__Firmicutes	c__Clostridia	o__Clostridiales	f__Lachnospiraceae	g__	s__
	cf4a3714646f3c97bb3489da222228b7	k__Bacteria	p__Firmicutes	c__Clostridia	o__Clostridiales	f__Ruminococcaceae	g__	s__
	1dc952db562f039bbc6a4dd86f4087e1	k__Bacteria	p__Firmicutes	c__Clostridia	o__Clostridiales	f__Lachnospiraceae	g__Coprococcus	s__
	ffc0f243dc37b9c2cd6f05e4f519f2d9	k__Bacteria	p__Firmicutes	c__Clostridia	o__Clostridiales	f__	g__	s__
	55b7688dfd42d9b2545d67bb5b0f086c	k__Bacteria	p__Firmicutes	c__Clostridia	o__Clostridiales	f__Veillonellaceae	g__Acidaminococcus	s__
	4e0a8ac6434b87de6ed53d016fd7c87c	k__Bacteria	p__Firmicutes	c__Clostridia	o__Clostridiales	f__[Mogibacteriaceae]	g__	s__
	489c3fbd2ac11c943c5b28abfb7fe3a7	k__Bacteria	p__Firmicutes	c__Clostridia	o__Clostridiales	f__Ruminococcaceae	g__Ruminococcus	s__
	c67445ed68d61f49e41b7bdd1de019fb	k__Bacteria	p__Firmicutes	c__Clostridia	o__Clostridiales	f__Lachnospiraceae	g__Clostridium	g__Clostridium
	b4d0af709964c4c3eb95709e996921ac	k__Bacteria	p__Firmicutes	c__Erysipelotrichi	o__Erysipelotrichales	f__Erysipelotrichaceae	f__Erysipelotrichaceae	f__Erysipelotrichaceae
	ddd2d73af64be84b4b2ab7ece3abf058	k__Bacteria	p__Firmicutes	c__Clostridia	o__Clostridiales	f__[Mogibacteriaceae]	g__	s__
	aff3962bbd7607a2971161d9840ca409	k__Bacteria	p__Firmicutes	c__Clostridia	o__Clostridiales	f__Ruminococcaceae	g__Ruminococcus	s__
	2d859f4221b4fc62270abcb9390bb54e	k__Bacteria	p__Firmicutes	c__Clostridia	o__Clostridiales	f__Lachnospiraceae	g__	s__
	817e649a4fc1096061eb20e7036f3af6	k__Bacteria	p__Firmicutes	c__Clostridia	o__Clostridiales	f__Ruminococcaceae	f__Ruminococcaceae	f__Ruminococcaceae
	7da209253b1b527dcba0d6185e1889bb	k__Bacteria	p__Firmicutes	c__Clostridia	o__Clostridiales	o__Clostridiales	o__Clostridiales	o__Clostridiales
	970061e73ce91ac85fddf205224d8322	k__Bacteria	p__Firmicutes	c__Clostridia	o__Clostridiales	f__Christensenellaceae	g__	s__
	6bde3249ff215fe8d72f5628f292431b	k__Bacteria	p__Firmicutes	c__Clostridia	o__Clostridiales	f__Ruminococcaceae	g__Oscillospira	s__
	3e26365d9f4b5b4ef082950579dc3696	k__Bacteria	p__Firmicutes	c__Clostridia	o__Clostridiales	f__Lachnospiraceae	g__Coprococcus	s__
	8227d8aa5c3f5b81ecd433d4a4b90fe6	k__Bacteria	p__Firmicutes	c__Clostridia	o__Clostridiales	f__Lachnospiraceae	g__Blautia	s__
	05c2d2963f606b1530be56ab8ce2e427	k__Bacteria	p__Actinobacteria	c__Actinobacteria	o__Bifidobacteriales	f__Bifidobacteriaceae	g__Bifidobacterium	g__Bifidobacterium
	10d04714884a162520f0f12411962957	k__Bacteria	p__Firmicutes	c__Clostridia	o__Clostridiales	f__	g__	s__
	74bca30e1d22c1b532444e97f3b15cde	k__Bacteria	p__Firmicutes	c__Clostridia	o__Clostridiales	f__	g__	s__
	0c570ae08ebbe801fa6a3e8a24678138	k__Bacteria	p__Firmicutes	c__Clostridia	o__Clostridiales	f__Ruminococcaceae	g__	s__
	33ddca6781100b91d670de9a543e5aa7	k__Bacteria	p__Firmicutes	c__Clostridia	o__Clostridiales	f__Lachnospiraceae	g__	s__
	350cd8e890b27c7fa7ec3a0d77dbaa9b	k__Bacteria	p__Firmicutes	c__Clostridia	o__Clostridiales	f__Ruminococcaceae	g__Oscillospira	s__
	aca340cd5ac23bd92abc7c8613031e4c	k__Bacteria	p__Firmicutes	c__Clostridia	o__Clostridiales	f__Ruminococcaceae	g__	s__
	ee32cdafc63c97c275d3b3a8b8df7c4c	k__Bacteria	p__Firmicutes	c__Clostridia	o__Clostridiales	f__Ruminococcaceae	f__Ruminococcaceae	f__Ruminococcaceae
	9b754da6875ad785a6e54b857470a076	k__Bacteria	p__Firmicutes	c__Clostridia	o__Clostridiales	f__Lachnospiraceae	g__	s__
	33b04e368873d01e5d5871b9e6c79940	k__Bacteria	p__Firmicutes	c__Clostridia	o__Clostridiales	f__Ruminococcaceae	g__Oscillospira	s__
	62c6ac3d211fa272cdbb21fc0c708e4d	k__Bacteria	p__Firmicutes	c__Bacilli	o__Lactobacillales	f__Lactobacillaceae	g__Lactobacillus	g__Lactobacillus
	07ba1b7b651f91768deae62e67afb9df	k__Bacteria	p__Firmicutes	c__Clostridia	o__Clostridiales	f__Lachnospiraceae	g__	s__
	1cd242a6edeca6cd3d91fba38224cbe9	k__Bacteria	p__Firmicutes	c__Clostridia	o__Clostridiales	f__Ruminococcaceae	g__Ruminococcus	s__
	58bd181f757283f5a4ceebdf90ff6243	k__Bacteria	p__Firmicutes	c__Clostridia	o__Clostridiales	f__Lachnospiraceae	g__[Ruminococcus]	s__
	bc8ec7bcc0087af14e7eb972e17272bc	k__Bacteria	p__Firmicutes	c__Clostridia	o__Clostridiales	f__	g__	s__
	8f877e174ca90cf0ab3420285df19f50	k__Bacteria	p__Firmicutes	c__Clostridia	o__Clostridiales	f__	g__	s__
	f479c23321346918723839e33a3544f4	k__Bacteria	p__Firmicutes	c__Clostridia	o__Clostridiales	f__Ruminococcaceae	f__Ruminococcaceae	f__Ruminococcaceae
	7c861f48eaca9c2cacdb0470b609b1d4	k__Bacteria	p__Firmicutes	c__Clostridia	o__Clostridiales	f__Lachnospiraceae	g__Coprococcus	s__
	6cb8fd6c28cc862f62c4f66dc48e658d	k__Bacteria	p__Firmicutes	c__Clostridia	o__Clostridiales	f__Ruminococcaceae	f__Ruminococcaceae	f__Ruminococcaceae
	feb1c288cd46f6fd9bc3c2c35970cbdf	k__Bacteria	p__Firmicutes	c__Bacilli	o__Lactobacillales	f__Lactobacillaceae	g__Lactobacillus	s__mucosae
	d1ac042d3d7da23859e5c2d712cdd50d	k__Bacteria	p__Firmicutes	c__Clostridia	o__Clostridiales	f__Lachnospiraceae	g__	s__
	8d5153b41e59c5ffb5a1fc080eb784cf	k__Bacteria	p__Firmicutes	c__Clostridia	o__Clostridiales	f__Ruminococcaceae	g__Oscillospira	s__
	ca967901a00f3ae91e19badf3c009814	k__Bacteria	p__Firmicutes	c__Clostridia	o__Clostridiales	f__Ruminococcaceae	g__Oscillospira	s__
	1a069ea36017c7efc95d851374fa7382	k__Bacteria	p__Firmicutes	c__Bacilli	o__Lactobacillales	f__Lactobacillaceae	g__Lactobacillus	s__vaginalis
	282cdfd2ae4301f800dd187a3ca8f559	k__Bacteria	p__Firmicutes	c__Clostridia	o__Clostridiales	f__Ruminococcaceae	g__Ruminococcus	s__
	67ed743cd7edd9fc33966deb93c8fcb2	k__Bacteria	p__Firmicutes	c__Clostridia	o__Clostridiales	f__Ruminococcaceae	f__Ruminococcaceae	f__Ruminococcaceae
	c214c7c2704c08f9947cfb78b218dfb7	k__Bacteria	p__Bacteroidetes	c__Bacteroidia	o__Bacteroidales	f__	g__	s__
	1f170d037f14cd44f5b4812115e89408	k__Bacteria	p__Firmicutes	c__Clostridia	o__Clostridiales	f__Ruminococcaceae	g__Oscillospira	s__
	850cd943df43949eb6f9b3d608b92b87	k__Bacteria	p__Firmicutes	c__Erysipelotrichi	o__Erysipelotrichales	f__Erysipelotrichaceae	g__	s__
	2e81e4d1a54e1636af43e46fa332ab11	k__Bacteria	p__Firmicutes	c__Erysipelotrichi	o__Erysipelotrichales	f__Erysipelotrichaceae	g__Coprobacillus	s__
	6c01429c3e07be5cf4c54c4bfbba2857	k__Bacteria	p__Firmicutes	c__Clostridia	o__Clostridiales	f__Lachnospiraceae	f__Lachnospiraceae	f__Lachnospiraceae
	b7bbd3d2e5fd999afc045cd4d36979e0	k__Bacteria	p__Firmicutes	c__Clostridia	o__Clostridiales	f__Lachnospiraceae	g__	s__
	f6eaeb07ea32039b3d14fb82f0c8b996	k__Bacteria	p__Firmicutes	c__Clostridia	o__Clostridiales	o__Clostridiales	o__Clostridiales	o__Clostridiales
	f4dcf5c4c665b469239aa2c0cd17942c	k__Bacteria	p__Firmicutes	c__Clostridia	o__Clostridiales	f__Ruminococcaceae	g__	s__
	8df31d859e0a5446b30ca0cd81ce907f	k__Bacteria	p__Firmicutes	c__Clostridia	o__Clostridiales	f__Ruminococcaceae	g__Ruminococcus	s__
	db940528d129f52748d93515ed978e30	k__Bacteria	p__Bacteroidetes	c__Bacteroidia	o__Bacteroidales	f__p-2534-18B5	g__	s__
	4238658ca64139b75f015ad8a605ab82	k__Bacteria	p__Firmicutes	c__Bacilli	o__Bacillales	f__Paenibacillaceae	g__Paenibacillus	s__
	d918f74a99d3e02d6d44dcf765cb7630	k__Bacteria	p__Firmicutes	c__Clostridia	o__Clostridiales	f__Lachnospiraceae	g__Blautia	s__
	dce56d9dd6097f307e43480764be543a	k__Bacteria	p__Firmicutes	c__Clostridia	o__Clostridiales	o__Clostridiales	o__Clostridiales	o__Clostridiales
	1cc6738f1a9c17b49c2f4083f01ed73c	k__Bacteria	p__Firmicutes	c__Clostridia	o__Clostridiales	f__Ruminococcaceae	g__Oscillospira	s__
	7c6427a179cbb267c465204829fae3bf	k__Bacteria	p__Firmicutes	c__Clostridia	o__Clostridiales	f__Clostridiaceae	g__Clostridium	s__
	c7d19e18132944066131f5f138ba46f2	k__Bacteria	p__Firmicutes	c__Clostridia	o__Clostridiales	f__Peptostreptococcaceae	g__	s__
	759c0e146b0287e9e76c612cbbe36649	k__Bacteria	p__Firmicutes	c__Erysipelotrichi	o__Erysipelotrichales	f__Erysipelotrichaceae	g__Coprobacillus	s__
	8d5be2e37d076ca85473266858133669	k__Bacteria	p__Firmicutes	c__Clostridia	o__Clostridiales	f__Ruminococcaceae	g__	s__
	8f003929e210470eb85ae81509cb2dd2	k__Bacteria	p__Firmicutes	c__Clostridia	o__Clostridiales	f__Ruminococcaceae	g__Ruminococcus	s__
	d97d64f2607765a247fdf296ccf76cf4	k__Bacteria	p__Firmicutes	c__Clostridia	o__Clostridiales	f__	g__	s__
	c0c1bd1da8389f2cca31828f538f616c	k__Bacteria	p__Firmicutes	c__Clostridia	o__Clostridiales	f__Lachnospiraceae	g__[Ruminococcus]	s__
	208a08b90e13b04d2ef2f584535a2d39	k__Bacteria	p__Deferribacteres	c__Deferribacteres	o__Deferribacterales	f__Deferribacteraceae	g__Mucispirillum	s__schaedleri
	adf93266d91193991bd30332b49d6a1f	k__Bacteria	p__Firmicutes	c__Clostridia	o__Clostridiales	f__Ruminococcaceae	g__Faecalibacterium	s__prausnitzii
	641e10cf6cd46e4b574130852c55de6c	k__Bacteria	p__Firmicutes	c__Clostridia	o__Clostridiales	f__	g__	s__
	03dc314a20a7b2ee0d90d01ffd242275	k__Bacteria	p__Firmicutes	c__Clostridia	o__Clostridiales	f__Clostridiaceae	g__Candidatus Arthromitus	s__
	8b414a059be1b8812e888b7c4d47bb2f	k__Bacteria	p__Firmicutes	c__Clostridia	o__Clostridiales	f__Ruminococcaceae	g__Ruminococcus	s__
	0538ce7ad2f378122addf8685b5633cc	k__Bacteria	p__Firmicutes	c__Clostridia	o__Clostridiales	f__	g__	s__
	bf8174ee3331bbbfaeeb6b46a0d9da5c	k__Bacteria	p__Firmicutes	c__Clostridia	o__Clostridiales	f__Veillonellaceae	g__Phascolarctobacterium	s__
	3360649b8f9bac103264da6849d8682e	k__Bacteria	p__Firmicutes	c__Clostridia	o__Clostridiales	f__Lachnospiraceae	g__	s__
	3f29c97b1f15c5aee36118e8ea45fc17	k__Bacteria	p__Firmicutes	c__Clostridia	o__Clostridiales	f__Lachnospiraceae	g__	s__
	420ae39cee0941e4ee76859520e6352f	k__Bacteria	p__Firmicutes	c__Bacilli	o__Bacillales	f__Bacillaceae	g__	s__
	64bd9120a398ab39e84686945f12b0a4	k__Bacteria	p__Bacteroidetes	c__Bacteroidia	o__Bacteroidales	f__RF16	g__	s__
	ac414f95242bdb25d76ea1adbb11a1b3	k__Bacteria	p__Firmicutes	c__Clostridia	o__Clostridiales	f__Lachnospiraceae	g__Blautia	s__
	32702e5136f76e35f3599176e177437d	k__Bacteria	p__Firmicutes	c__Clostridia	o__Clostridiales	f__[Mogibacteriaceae]	g__	s__
	411020f5308a4c08f3958425004af3cd	k__Bacteria	p__Firmicutes	c__Clostridia	o__Clostridiales	f__Ruminococcaceae	g__Ruminococcus	s__
	5c60f84b3d868e8544e0b7805e20ae77	k__Bacteria	p__Proteobacteria	c__Gammaproteobacteria	o__Pseudomonadales	f__Moraxellaceae	g__Acinetobacter	s__
	bd5ed0bc219bedc17bec9cb7b6106f79	k__Bacteria	p__Firmicutes	c__Clostridia	o__Clostridiales	f__Ruminococcaceae	f__Ruminococcaceae	f__Ruminococcaceae
	da6a7cba87e0895b9cbe6037b9bd8b3b	k__Bacteria	p__Bacteroidetes	c__Bacteroidia	o__Bacteroidales	f__Prevotellaceae	g__Prevotella	s__copri
	473783af6b13ca55e15223306fa3b9a1	k__Bacteria	p__Firmicutes	c__Clostridia	o__Clostridiales	f__	g__	s__
	7e9bceb3c4a52554388b3d7fe500be6c	k__Bacteria	p__Firmicutes	c__Clostridia	o__Clostridiales	f__Ruminococcaceae	g__Ruminococcus	s__
	1b2a81e4814f847b59f79c902540f8e7	k__Bacteria	p__Tenericutes	c__Mollicutes	o__RF39	f__	g__	s__
	e5f3d35279d4d4f0c6836a68aef9d04f	k__Bacteria	p__Firmicutes	c__Clostridia	o__Clostridiales	f__	g__	s__
	1763dbd2ac5b6c96acebc480d8bcc4a2	k__Bacteria	p__Firmicutes	c__Bacilli	o__Bacillales	f__Bacillaceae	g__Bacillus	s__badius
	9847fe6c7f34378b842b64b5dcd27df3	k__Bacteria	p__Firmicutes	c__Clostridia	o__Clostridiales	f__Lachnospiraceae	g__	s__
	75890cd8e88f4ad1ace88b5f15b48621	k__Bacteria	p__Firmicutes	c__Clostridia	o__Clostridiales	f__Ruminococcaceae	f__Ruminococcaceae	f__Ruminococcaceae
	d4451ce798c2c730d419f56fa16ca60e	k__Bacteria	p__Firmicutes	c__Clostridia	o__Clostridiales	f__Lachnospiraceae	g__	s__
	4412ce79670508864ba858560d7a5b42	k__Bacteria	p__Firmicutes	c__Clostridia	o__Clostridiales	f__Lachnospiraceae	f__Lachnospiraceae	f__Lachnospiraceae
	082141bf0c475620ca2f0b84ef4c260c	k__Bacteria	p__Firmicutes	c__Clostridia	o__Clostridiales	f__[Mogibacteriaceae]	g__	s__
	a8c5bf3d730cb4b797b2ce1be40766ed	k__Bacteria	p__Firmicutes	c__Clostridia	o__Clostridiales	f__	g__	s__
	b14398ca01f9784d662d429d284f412e	k__Bacteria	p__Firmicutes	c__Clostridia	o__Clostridiales	o__Clostridiales	o__Clostridiales	o__Clostridiales
	a9b24370bdb02a8ee91855de7b8b2813	k__Bacteria	p__Actinobacteria	c__Actinobacteria	o__Bifidobacteriales	f__Bifidobacteriaceae	g__Bifidobacterium	s__pseudolongum
	7b47ff2fb4753987ea8a8b94877c2581	k__Bacteria	p__Firmicutes	c__Erysipelotrichi	o__Erysipelotrichales	f__Erysipelotrichaceae	g__Coprobacillus	s__
	e0f683dce1ffebdc55763f49bcd7773a	k__Bacteria	p__Firmicutes	c__Clostridia	o__Clostridiales	f__Christensenellaceae	g__	s__
	4880a4965dcb329801c2428c5756d0f4	k__Bacteria	p__Firmicutes	c__Clostridia	o__Clostridiales	f__Lachnospiraceae	f__Lachnospiraceae	f__Lachnospiraceae
	12402330f7fd8c305eb936b365d2a22f	k__Bacteria	p__Firmicutes	c__Clostridia	o__Clostridiales	f__Ruminococcaceae	f__Ruminococcaceae	f__Ruminococcaceae
	e335f74033bc634af43ee6baa84fa247	k__Bacteria	p__Firmicutes	c__Clostridia	o__Clostridiales	f__Peptostreptococcaceae	g__	s__
	c2b21f1d8e071fda68a09853a8cdcfdd	k__Bacteria	p__Firmicutes	c__Clostridia	o__Clostridiales	f__Ruminococcaceae	g__Faecalibacterium	s__prausnitzii
	8968e6d69c11035797726b158c42995e	k__Bacteria	p__Firmicutes	c__Clostridia	o__Clostridiales	f__Clostridiaceae	g__Clostridium	s__
	05bd669fa5789e4d692f403818da9feb	k__Bacteria	p__Firmicutes	c__Clostridia	o__Clostridiales	o__Clostridiales	o__Clostridiales	o__Clostridiales
	d7d7825c10fb347f6122b090522d8b28	k__Bacteria	p__Firmicutes	c__Erysipelotrichi	o__Erysipelotrichales	f__Erysipelotrichaceae	g__cc_115	s__
	392c354d89068178635d7d2dd44a535e	k__Bacteria	p__Firmicutes	c__Clostridia	o__Clostridiales	f__	g__	s__
	6923fabf0a9d16b03765a551acc70404	k__Bacteria	p__Firmicutes	c__Clostridia	o__Clostridiales	f__Lachnospiraceae	g__Coprococcus	s__
	de8f40ce6487b194ca3141bcf66be07b	k__Bacteria	p__Bacteroidetes	c__Bacteroidia	o__Bacteroidales	f__[Paraprevotellaceae]	g__[Prevotella]	s__
	672e3ccf8212e58cf67f5ad92e1d4e1d	k__Bacteria	k__Bacteria	k__Bacteria	k__Bacteria	k__Bacteria	k__Bacteria	k__Bacteria
	6482fff1008eebf65a1f72a1ec423794	k__Bacteria	p__Firmicutes	c__Clostridia	o__Clostridiales	f__Ruminococcaceae	g__Ruminococcus	s__
	6a90057b6e7a186c4d4e8974cd089f3f	k__Bacteria	p__Firmicutes	c__Clostridia	o__Clostridiales	f__Lachnospiraceae	g__Clostridium	g__Clostridium
	47db7fba3a4a1d17f718feb75786c18c	k__Bacteria	p__Firmicutes	c__Clostridia	o__Clostridiales	f__	g__	s__
	e1743677edc7ce66e8757d9ac5182154	k__Bacteria	p__Firmicutes	c__Clostridia	o__Clostridiales	f__[Mogibacteriaceae]	g__	s__
	78c679739c5521ccb50a5e97e565f485	k__Bacteria	p__Proteobacteria	c__Gammaproteobacteria	o__Enterobacteriales	f__Enterobacteriaceae	f__Enterobacteriaceae	f__Enterobacteriaceae
	93b5acc8abcc037c9062e8cce55815ea	k__Bacteria	p__Proteobacteria	c__Gammaproteobacteria	o__Xanthomonadales	f__Xanthomonadaceae	g__Stenotrophomonas	g__Stenotrophomonas
	5e2990e8ea901b1a6d8d6c6d04aa64e3	k__Bacteria	p__Firmicutes	c__Clostridia	o__Clostridiales	f__Lachnospiraceae	g__	s__
	c687a8d04aad1fff0bc7258d20d50db7	k__Bacteria	p__Firmicutes	c__Clostridia	o__Clostridiales	f__Lachnospiraceae	g__	s__
	19442576619f36291c2c41b17009342e	k__Bacteria	p__Firmicutes	c__Clostridia	o__Clostridiales	f__Ruminococcaceae	g__Butyricicoccus	s__pullicaecorum
	fd75c4a440ad380b4042cfb20e84288d	k__Bacteria	p__Firmicutes	c__Clostridia	o__Clostridiales	f__Ruminococcaceae	g__Ruminococcus	s__
	ebd12387a1b8795c5e807aaf49106a13	k__Bacteria	p__Firmicutes	c__Bacilli	o__Lactobacillales	f__Streptococcaceae	g__Streptococcus	s__alactolyticus
	2398f59d9ee30419fc47a1f12262db80	k__Bacteria	p__Firmicutes	c__Clostridia	o__Clostridiales	f__Ruminococcaceae	g__Clostridium	s__methylpentosum
	1e0d7b34702a75620b629ebbdc2651ce	k__Bacteria	p__Firmicutes	c__Clostridia	o__Clostridiales	f__Ruminococcaceae	g__	s__
	c8947944e5e63a2f031e16c4412903bd	k__Bacteria	p__Firmicutes	c__Clostridia	o__Clostridiales	f__Ruminococcaceae	f__Ruminococcaceae	f__Ruminococcaceae
	845088f89299de9d0c7b431fb489c4e9	k__Bacteria	p__Firmicutes	c__Clostridia	o__Clostridiales	f__Lachnospiraceae	g__Blautia	s__
	8ce212aaf7d867e84eab351d75eeecfa	k__Bacteria	p__Firmicutes	c__Clostridia	o__Clostridiales	f__Lachnospiraceae	f__Lachnospiraceae	f__Lachnospiraceae
	3ad7d11dd03ee6ff311fcb15450ee4b4	k__Bacteria	p__Firmicutes	c__Clostridia	o__Clostridiales	f__Clostridiaceae	g__Candidatus Arthromitus	s__
	1c817da68940f92fc54a659c59d5fc5d	k__Bacteria	p__Firmicutes	c__Clostridia	o__Clostridiales	f__	g__	s__
	86e9c767f6e35b2fa64da84f72e2da48	k__Bacteria	p__Firmicutes	c__Clostridia	o__Clostridiales	f__	g__	s__
	d65bc04fb91f8a1c29cda7df2d15eb49	k__Bacteria	p__Firmicutes	c__Clostridia	o__Clostridiales	f__Lachnospiraceae	g__[Ruminococcus]	s__
	4f9131a3449cba0d404a1d478e38248f	k__Bacteria	p__Firmicutes	c__Clostridia	o__Clostridiales	f__Lachnospiraceae	g__Coprococcus	s__
	905048bc105ce30a54754626f6f53b84	k__Bacteria	p__Proteobacteria	c__Epsilonproteobacteria	o__Campylobacterales	f__Helicobacteraceae	g__Flexispira	s__
	ee5b57a629da222ad236b5d4bc329d71	k__Bacteria	p__Firmicutes	c__Erysipelotrichi	o__Erysipelotrichales	f__Erysipelotrichaceae	g__cc_115	s__
	ab1e4aeddde9eb4e80144c135051d941	k__Bacteria	p__Firmicutes	c__Clostridia	o__Clostridiales	f__Eubacteriaceae	g__Anaerofustis	s__
	cc02448ceae57ae7ad42aef7f3ace0d2	k__Bacteria	p__Firmicutes	c__Clostridia	o__Clostridiales	f__Lachnospiraceae	g__Clostridium	s__aldenense
	510fc7ce79e4b9d729b7c819bf9e11c0	k__Bacteria	p__Bacteroidetes	c__Bacteroidia	o__Bacteroidales	f__Prevotellaceae	g__Prevotella	s__stercorea
	6d4598a1881eedc5d0aaea14262ae7f4	k__Bacteria	p__Firmicutes	c__Clostridia	o__Clostridiales	f__Ruminococcaceae	g__	s__
	f80c4108b7f46eea89e33673a234b844	k__Bacteria	p__Firmicutes	c__Clostridia	o__Clostridiales	f__Ruminococcaceae	f__Ruminococcaceae	f__Ruminococcaceae
	0a3cf58d4ca062c13d42c9db4ebcbc53	k__Bacteria	p__Cyanobacteria	c__Chloroplast	o__Streptophyta	f__	g__	s__
	2c556722f1a50865a28077a359fc9344	k__Bacteria	p__Firmicutes	c__Clostridia	o__Clostridiales	o__Clostridiales	o__Clostridiales	o__Clostridiales
	396d927449d38b84753ca035ca7dc6e3	k__Bacteria	p__Firmicutes	c__Clostridia	o__Clostridiales	f__Lachnospiraceae	g__Coprococcus	s__
	a01713feca2bbbab15051f29bf21faa7	k__Bacteria	p__Firmicutes	c__Clostridia	o__Clostridiales	f__Ruminococcaceae	g__Ruminococcus	s__
	a663a01aeb4dbb88bbe0a9840e8f64dc	k__Bacteria	p__Firmicutes	c__Erysipelotrichi	o__Erysipelotrichales	f__Erysipelotrichaceae	g__Clostridium	s__ramosum
	c3dab9399f6080aa438a580583408fef	k__Bacteria	p__Firmicutes	c__Clostridia	o__Clostridiales	f__Ruminococcaceae	g__Ruminococcus	s__
	126c87a0ce6db89f621119c3987c7733	k__Bacteria	p__Firmicutes	c__Clostridia	o__Clostridiales	f__Ruminococcaceae	g__Ruminococcus	s__
	ab86ae77107d71ee56d2a05d65fd7369	k__Bacteria	p__Bacteroidetes	c__Bacteroidia	o__Bacteroidales	f__S24-7	g__	s__
	fbcf49442df9dbb1b2179f86f675be82	k__Bacteria	p__Firmicutes	c__Clostridia	o__Clostridiales	f__Ruminococcaceae	f__Ruminococcaceae	f__Ruminococcaceae
	d49783e7800974b5f2bcce554e26072e	k__Bacteria	p__Firmicutes	c__Clostridia	o__Clostridiales	f__Lachnospiraceae	g__Blautia	s__producta
	45d4fe3f6c01f77c2dfc11dd91d3359a	k__Bacteria	p__Firmicutes	c__Bacilli	o__Lactobacillales	f__Lactobacillaceae	g__Lactobacillus	s__salivarius
	c2e26d19a997d99866a45c4f611dbb7c	k__Bacteria	p__Firmicutes	c__Clostridia	o__Clostridiales	o__Clostridiales	o__Clostridiales	o__Clostridiales
	77fa64d0d33043a8e44cd873c3cd4edb	k__Bacteria	p__Firmicutes	c__Clostridia	o__Clostridiales	f__Lachnospiraceae	g__Coprococcus	s__
	2ef1e51ab1cf99a3c6417b05a060830e	k__Bacteria	p__Firmicutes	c__Bacilli	o__Lactobacillales	f__Lactobacillaceae	g__Lactobacillus	g__Lactobacillus
	dbc4e481aa19da376e92bbe4d8ff42d3	k__Bacteria	p__Firmicutes	c__Clostridia	o__Clostridiales	f__Veillonellaceae	g__Dialister	s__
	1085592620c64b978ac4310b24ae8483	k__Bacteria	p__Firmicutes	c__Clostridia	o__Clostridiales	f__	g__	s__
	bc1f126fb1a0314e6230414ea2a6c177	k__Bacteria	p__Firmicutes	c__Clostridia	o__Clostridiales	f__Lachnospiraceae	g__	s__
	3bfd592733c45cdfe746a0840e332a3c	k__Bacteria	p__Firmicutes	c__Clostridia	o__Clostridiales	f__Lachnospiraceae	g__Coprococcus	s__eutactus
	e125d0ad60cf668237ab68d71f3d1aec	k__Bacteria	p__Firmicutes	c__Clostridia	o__Clostridiales	f__Ruminococcaceae	g__	s__
	dea42666d2536a8344076387b2813bcb	k__Bacteria	p__Firmicutes	c__Clostridia	o__Clostridiales	f__Ruminococcaceae	g__	s__
	e8edd2061e07869c7cac70f92f16b725	k__Bacteria	p__Firmicutes	c__Clostridia	o__Clostridiales	f__Ruminococcaceae	g__Ruminococcus	s__
	30735ab18567e115bd3f08fceaede146	k__Bacteria	p__Firmicutes	c__Clostridia	o__Clostridiales	f__Ruminococcaceae	g__Ruminococcus	s__
	143370e10dab7fdbcbdeda0f8b19658a	k__Bacteria	p__Firmicutes	c__Clostridia	o__Clostridiales	f__	g__	s__
	39faf235feb431966f98c7be1de7eb67	k__Bacteria	p__Bacteroidetes	c__Bacteroidia	o__Bacteroidales	f__Porphyromonadaceae	g__Parabacteroides	s__
	1f9f5a773c0e93cb5381717d70bf8f25	k__Bacteria	p__Firmicutes	c__Clostridia	o__Clostridiales	f__Ruminococcaceae	g__Ruminococcus	s__
	99deb3c5ecb022ec05609ebd1112a557	k__Bacteria	p__Bacteroidetes	c__Bacteroidia	o__Bacteroidales	f__Bacteroidaceae	g__Bacteroides	s__
	38cd1f968bf1b93f5e05ef1b5fb12ef4	k__Bacteria	p__Firmicutes	c__Clostridia	o__Clostridiales	f__Ruminococcaceae	g__Oscillospira	s__
	bd7bb5b11e9ccba1afbf45d9e0d5808a	k__Bacteria	p__Firmicutes	c__Bacilli	o__Lactobacillales	f__Lactobacillaceae	g__Lactobacillus	g__Lactobacillus
	675c847bccbc53942ebb7b8cbb4efc4d	k__Bacteria	p__Bacteroidetes	c__Bacteroidia	o__Bacteroidales	f__Prevotellaceae	g__Prevotella	s__copri
	ac603e12c4b975609374395b148a0a79	k__Bacteria	p__Firmicutes	c__Clostridia	o__Clostridiales	f__Lachnospiraceae	g__Lactonifactor	s__longoviformis
	cccbf8a72fe25e3311fd86cf66820a49	k__Bacteria	p__Firmicutes	c__Clostridia	o__Clostridiales	f__Ruminococcaceae	g__Ruminococcus	s__
	e11f1ff355383e5d0b561f1e60cf77a7	k__Bacteria	p__Firmicutes	c__Clostridia	o__Clostridiales	f__	g__	s__
	de5631cf341eed069a0d4805d5b66985	k__Bacteria	p__Firmicutes	c__Clostridia	o__Clostridiales	f__Ruminococcaceae	g__Ruminococcus	s__
	a333ee090a52b582e1a0e2dd776eb937	k__Bacteria	p__Firmicutes	c__Erysipelotrichi	o__Erysipelotrichales	f__Erysipelotrichaceae	g__Coprobacillus	s__cateniformis
	4f4800184a5b1352ceb267eaf35d2e41	k__Bacteria	p__Actinobacteria	c__Actinobacteria	o__Actinomycetales	f__Micrococcaceae	g__Arthrobacter	s__
	42060670426da942e8158ded54478b51	k__Bacteria	p__Firmicutes	c__Clostridia	o__Clostridiales	f__Lachnospiraceae	f__Lachnospiraceae	f__Lachnospiraceae
	6b838da8ee8519ee41aee397dcce7d60	k__Bacteria	p__Firmicutes	c__Clostridia	o__Clostridiales	f__Lachnospiraceae	f__Lachnospiraceae	f__Lachnospiraceae
	4e53ccb4ffc2601467d0235f34bdcdce	k__Bacteria	p__Firmicutes	c__Clostridia	o__Clostridiales	f__Lachnospiraceae	f__Lachnospiraceae	f__Lachnospiraceae
	1a4184a394e5f3db74169817b4d0b32f	k__Bacteria	p__Firmicutes	c__Bacilli	o__Lactobacillales	f__Lactobacillaceae	g__Lactobacillus	s__
	ac1389bdc1de211f595e1ec49d4774ea	k__Bacteria	p__Proteobacteria	c__Gammaproteobacteria	o__Pseudomonadales	f__Moraxellaceae	g__Acinetobacter	g__Acinetobacter
	bb7e5c6df18c100b97f890fc35eb2911	k__Bacteria	p__Proteobacteria	c__Gammaproteobacteria	o__Enterobacteriales	f__Enterobacteriaceae	g__Proteus	s__
	e5d61f7e72dcfaa67f72a58490bc6a0f	k__Bacteria	p__Firmicutes	c__Clostridia	o__Clostridiales	f__Ruminococcaceae	g__Ruminococcus	s__
	24d088bb4d072e0652ac3f51a6ab5813	k__Bacteria	p__Firmicutes	c__Clostridia	o__Clostridiales	f__Ruminococcaceae	f__Ruminococcaceae	f__Ruminococcaceae
	e24b96036ced11e28fe3442371e70a47	k__Bacteria	p__Firmicutes	c__Clostridia	o__Clostridiales	f__	g__	s__
	84572570fef42c78d1e6e678019e0545	k__Bacteria	p__Firmicutes	c__Clostridia	o__Clostridiales	f__Ruminococcaceae	g__Ruminococcus	s__
	dd6c6db0c7016ecce184cc9ca510f229	k__Bacteria	p__Firmicutes	c__Clostridia	o__Clostridiales	f__	g__	s__
	3bf757161fb6df045050361c009c98bb	k__Bacteria	p__Firmicutes	c__Clostridia	o__Clostridiales	f__	g__	s__
	e616d3ca6814443fe6008cecedbcdeea	k__Bacteria	p__Firmicutes	c__Clostridia	o__Clostridiales	f__Lachnospiraceae	g__[Ruminococcus]	s__
	dcba105f35d8ebc9e22269c7491ad3a7	k__Bacteria	p__Proteobacteria	c__Gammaproteobacteria	o__Xanthomonadales	f__Xanthomonadaceae	g__Stenotrophomonas	s__geniculata
	7af6421556f51843a5e8c29e57ad14f7	k__Bacteria	p__Spirochaetes	c__Spirochaetes	o__Spirochaetales	f__Spirochaetaceae	g__Treponema	s__
	77607f11477a41f99a4ef032270b77b4	k__Bacteria	p__Firmicutes	c__Clostridia	o__Clostridiales	f__Lachnospiraceae	g__	s__
	b911e3fef91eff9c9eec44674a3a315b	k__Bacteria	p__Firmicutes	c__Clostridia	o__Clostridiales	f__Lachnospiraceae	g__Blautia	s__producta
	ce23dc3713e3748ce378d3dbcc8d8918	k__Bacteria	p__Firmicutes	c__Clostridia	o__Clostridiales	f__Ruminococcaceae	g__	s__
	7f48094efb0f64a7ee6a2cf0c87e9636	k__Bacteria	p__Firmicutes	c__Clostridia	o__Clostridiales	f__Lachnospiraceae	f__Lachnospiraceae	f__Lachnospiraceae
	8f4dea09ecd34aac65b4fdf5d1c37ff1	k__Bacteria	p__Firmicutes	c__Erysipelotrichi	o__Erysipelotrichales	f__Erysipelotrichaceae	g__Clostridium	g__Clostridium
	d56fd4c21346f6d694c7e638f6bdcb70	k__Bacteria	p__Firmicutes	c__Clostridia	o__Clostridiales	f__Ruminococcaceae	f__Ruminococcaceae	f__Ruminococcaceae
	730f969cba6775547509250ccae190fd	k__Bacteria	p__Firmicutes	c__Clostridia	o__Clostridiales	o__Clostridiales	o__Clostridiales	o__Clostridiales
	2f723ae2a1291cb6ed7d32ba182bd892	k__Bacteria	p__Firmicutes	c__Clostridia	o__Clostridiales	f__Ruminococcaceae	g__Ruminococcus	s__
	240a30949d8516a7daf4fcc9ae9409a3	k__Bacteria	p__Firmicutes	c__Bacilli	o__Bacillales	f__Planococcaceae	f__Planococcaceae	f__Planococcaceae
	0246aa933abc53fbde05942016fc2d10	k__Bacteria	p__Firmicutes	c__Clostridia	o__Clostridiales	f__Lachnospiraceae	g__Coprococcus	s__
	95196021cd1185f319dc54ec39e5909e	k__Bacteria	p__Firmicutes	c__Clostridia	o__Clostridiales	f__Lachnospiraceae	g__	s__
	ea403646ed22d679fa4586263d8fc32f	k__Bacteria	p__Proteobacteria	c__Gammaproteobacteria	o__Pseudomonadales	f__Moraxellaceae	g__Acinetobacter	s__guillouiae
	f72aedc63a53047a147ebb0e743b7864	k__Bacteria	p__Firmicutes	c__Clostridia	o__Clostridiales	f__Lachnospiraceae	g__[Ruminococcus]	s__
	deb706e7392ed64a2b76cb4be7f77d3a	k__Bacteria	p__Firmicutes	c__Clostridia	o__Clostridiales	f__[Mogibacteriaceae]	g__	s__
	05a5fd28f8d722854393a59ba180f256	k__Bacteria	p__Firmicutes	c__Clostridia	o__Clostridiales	f__Lachnospiraceae	g__	s__
	d6f0b2f1ce62fd3a3e75504667e99a58	k__Bacteria	p__Bacteroidetes	c__Bacteroidia	o__Bacteroidales	f__Prevotellaceae	g__Prevotella	s__
	b83d7b512a42b855bf414420e91c6fd2	k__Bacteria	p__Firmicutes	c__Clostridia	o__Clostridiales	f__Lachnospiraceae	g__Coprococcus	s__
	cf42d6ef5b5f01ff0a0a2bf5b533682e	k__Bacteria	p__Firmicutes	c__Bacilli	o__Bacillales	f__Bacillaceae	g__	s__
	b1e981219f9b047df26c92a9c732b845	k__Bacteria	p__Firmicutes	c__Clostridia	o__Clostridiales	f__Ruminococcaceae	g__Faecalibacterium	s__prausnitzii
	563f70a0fa318391f11d299ac1602550	k__Bacteria	p__Firmicutes	c__Bacilli	o__Lactobacillales	f__Streptococcaceae	g__Streptococcus	g__Streptococcus
	7b6b1061c5015981f17a06c394aad1b6	k__Bacteria	p__Firmicutes	c__Clostridia	o__Clostridiales	f__Lachnospiraceae	f__Lachnospiraceae	f__Lachnospiraceae
	34b046035bd8b7b7b993b565249b1976	k__Bacteria	p__Firmicutes	c__Clostridia	o__Clostridiales	f__Dehalobacteriaceae	g__	s__
	297b073bdab9a9dc55a25b8b70327a8e	k__Bacteria	p__Proteobacteria	c__Gammaproteobacteria	o__Pseudomonadales	f__Moraxellaceae	g__Acinetobacter	s__guillouiae
	ba4925d004f3d04ff0ce5630dfe7e02d	k__Bacteria	p__Bacteroidetes	c__Bacteroidia	o__Bacteroidales	f__S24-7	g__	s__
	e147f17187ee6e0d8e84bdd370bfb053	k__Bacteria	p__Firmicutes	c__Bacilli	o__Lactobacillales	f__Lactobacillaceae	g__Lactobacillus	g__Lactobacillus
	aa0d22e3cae06a85b97c6181d08c648a	k__Bacteria	p__Firmicutes	c__Clostridia	o__Clostridiales	f__Ruminococcaceae	g__Ruminococcus	s__
	c945d3e9e30bbe64b3be6c978197d92b	k__Bacteria	p__Firmicutes	c__Clostridia	o__Clostridiales	f__Ruminococcaceae	f__Ruminococcaceae	f__Ruminococcaceae
	89daf35b256f4a24685e17060f50cdc1	k__Bacteria	p__Firmicutes	c__Clostridia	o__Clostridiales	f__Lachnospiraceae	g__Blautia	s__
	7006413e51a7d9452d99564b207ea103	k__Bacteria	p__Firmicutes	c__Clostridia	o__Clostridiales	f__Ruminococcaceae	g__Oscillospira	s__
	96903956473924f7a3a931d094cdb7b6	k__Bacteria	p__Firmicutes	c__Clostridia	o__Clostridiales	o__Clostridiales	o__Clostridiales	o__Clostridiales
	f900709d0bfe0fbb3aeeae8f71a6b1e0	k__Bacteria	p__Firmicutes	c__Clostridia	o__Clostridiales	f__	g__	s__
	ff772f18ec3760046ea9dd413fc88de7	k__Bacteria	p__Firmicutes	c__Clostridia	o__Clostridiales	f__Lachnospiraceae	f__Lachnospiraceae	f__Lachnospiraceae
	10caa6a154721a67b89b6e43fb4c8d0c	k__Bacteria	p__Firmicutes	c__Erysipelotrichi	o__Erysipelotrichales	f__Erysipelotrichaceae	g__Coprobacillus	s__
	214ee640626da4e551223831e4aeab22	k__Bacteria	p__Firmicutes	c__Clostridia	o__Clostridiales	f__Ruminococcaceae	f__Ruminococcaceae	f__Ruminococcaceae
	035b00de8a448f5c914d256261ab4cf3	k__Bacteria	p__Firmicutes	c__Clostridia	o__Clostridiales	f__	g__	s__
	1bbb91863bac2d066d97bcb99dffd94d	k__Bacteria	p__Firmicutes	c__Clostridia	o__Clostridiales	f__Lachnospiraceae	g__Coprococcus	s__
	5e777667d3a8d66663cdf946c1b5e02c	k__Bacteria	p__Bacteroidetes	c__Bacteroidia	o__Bacteroidales	f__Prevotellaceae	g__Prevotella	s__
	8150b84c52f0a2de0fae88f1075d349b	k__Bacteria	p__Firmicutes	c__Clostridia	o__Clostridiales	o__Clostridiales	o__Clostridiales	o__Clostridiales
	44b2504ccd63a5e4be2f7ef208ed9987	k__Bacteria	p__Firmicutes	c__Clostridia	o__Clostridiales	f__Ruminococcaceae	g__	s__
	ea7064a0fdbb5228b7a0c9ed23e012d2	k__Bacteria	p__Firmicutes	c__Clostridia	o__Clostridiales	f__Ruminococcaceae	g__	s__
	8a80b5cf4ed21ee1617aa27d0542d4a2	k__Bacteria	p__Firmicutes	c__Clostridia	o__Clostridiales	f__Ruminococcaceae	g__	s__
	e11b2b2fb91b4fd300633a32f47c5ca8	k__Bacteria	p__Firmicutes	c__Clostridia	o__Clostridiales	o__Clostridiales	o__Clostridiales	o__Clostridiales
	3120660c883750285d85c12f7d898f67	k__Bacteria	p__Firmicutes	c__Clostridia	o__Clostridiales	f__Ruminococcaceae	g__Oscillospira	s__
	4ac43ecbe6347d46a2ab5a31ffd64c25	k__Bacteria	p__Firmicutes	c__Clostridia	o__Clostridiales	f__Ruminococcaceae	g__	s__
	7386cc33b59dac11d52b096a11009f73	k__Bacteria	p__Firmicutes	c__Clostridia	o__Clostridiales	f__Ruminococcaceae	g__Oscillospira	s__
	55a7a0c2e258a0e50526fa7292ad47fb	k__Bacteria	p__Firmicutes	c__Bacilli	o__Lactobacillales	f__Lactobacillaceae	g__Lactobacillus	g__Lactobacillus
	249a5e18a13e5f0567cdf7d9d32a577f	k__Bacteria	p__Firmicutes	c__Clostridia	o__Clostridiales	f__Ruminococcaceae	g__Ruminococcus	s__
	5c0eb2cc0831a4b7304ec1fa20756159	k__Bacteria	p__Firmicutes	c__Clostridia	o__Clostridiales	f__Ruminococcaceae	g__	s__
	971e8d0a315d254638f26890ba3880ee	k__Bacteria	p__Firmicutes	c__Clostridia	o__Clostridiales	o__Clostridiales	o__Clostridiales	o__Clostridiales
	7a4555b12cd56fb853562538dd1511dd	k__Bacteria	p__Firmicutes	c__Erysipelotrichi	o__Erysipelotrichales	f__Erysipelotrichaceae	g__Coprobacillus	s__
	947e5fcf96559fb20f0909dce46e2d07	k__Bacteria	p__Firmicutes	c__Clostridia	o__Clostridiales	f__Ruminococcaceae	g__Ruminococcus	s__
	59b8fece1860c42f80cfd8685f4b4967	k__Bacteria	p__Firmicutes	c__Clostridia	o__Clostridiales	f__Ruminococcaceae	g__Ruminococcus	s__
	28c299cd85e74de783ea4d9b2b46a687	k__Bacteria	p__Firmicutes	c__Clostridia	o__Clostridiales	f__[Mogibacteriaceae]	g__	s__
	61106a3c95b0b7dd9f989a76d12453b8	k__Bacteria	p__Firmicutes	c__Clostridia	o__Clostridiales	f__Ruminococcaceae	g__	s__
	abb53c8d282b2865ba0fe22aa2ba8394	k__Bacteria	p__Firmicutes	c__Clostridia	o__Clostridiales	f__Ruminococcaceae	g__	s__
	5f2a257e1d65520b416e8d7b423a9fa7	k__Bacteria	p__Firmicutes	c__Clostridia	o__Clostridiales	f__[Mogibacteriaceae]	g__	s__
	3bac14d2805bf995afe9d316a5777b1e	k__Bacteria	p__Firmicutes	c__Bacilli	o__Lactobacillales	f__Lactobacillaceae	g__Lactobacillus	s__helveticus
	a005e45311d573adef51e6bea8fd4748	k__Bacteria	p__Firmicutes	c__Bacilli	o__Lactobacillales	f__Streptococcaceae	g__Streptococcus	s__alactolyticus
	2cdac4ae837db323be3207da32af0649	k__Bacteria	p__Firmicutes	c__Clostridia	o__Clostridiales	f__Ruminococcaceae	g__	s__
	c54ecd701d322d197b9000b235740969	k__Bacteria	p__Firmicutes	c__Clostridia	o__Clostridiales	f__Ruminococcaceae	g__	s__
	84f9cf6d08ccc7adb4e945c4fd8be494	k__Bacteria	p__Firmicutes	c__Clostridia	o__Clostridiales	f__Ruminococcaceae	g__Oscillospira	s__
	7ff0c8d6b1f2ab6ae6c70229e507bc18	k__Bacteria	p__Firmicutes	c__Clostridia	o__Clostridiales	f__Ruminococcaceae	g__Oscillospira	s__
	eb41b1761fe5b88eb242cd3cabc8a2bb	k__Bacteria	p__Firmicutes	c__Clostridia	o__Clostridiales	f__	g__	s__
	0036a4e11fe7a350076bd7cfb698d458	k__Bacteria	p__Firmicutes	c__Clostridia	o__Clostridiales	f__Lachnospiraceae	g__[Ruminococcus]	g__[Ruminococcus]
	a72bc4bbcb65e31aac628de5b9a9b0af	k__Bacteria	p__Firmicutes	c__Clostridia	o__Clostridiales	f__Christensenellaceae	g__	s__
	3435654bb635f634088e9132890f7d9a	k__Bacteria	p__Tenericutes	c__Mollicutes	o__RF39	f__	g__	s__
	f63c7d7a6d1eb1540b77e9997a615b14	k__Bacteria	p__Firmicutes	c__Clostridia	o__Clostridiales	f__Lachnospiraceae	g__	s__
	233f1902fa0a8eb4c6a91321bc468a88	k__Bacteria	p__Firmicutes	c__Bacilli	o__Lactobacillales	f__Lactobacillaceae	g__Lactobacillus	s__hamsteri
	23c8d53b5d6cb2f468b124365ab164a6	k__Bacteria	p__Firmicutes	c__Clostridia	o__Clostridiales	f__	g__	s__
	87aac932babcc371dcc4eff6662fdf94	k__Bacteria	p__Firmicutes	c__Clostridia	o__Clostridiales	f__Ruminococcaceae	f__Ruminococcaceae	f__Ruminococcaceae
	9908fffab7ed4f3bec44cda2f5084d49	k__Bacteria	p__Firmicutes	c__Bacilli	o__Lactobacillales	f__Enterococcaceae	g__Enterococcus	s__
	a9c65f22ab35a2635324961ee4e44023	k__Bacteria	p__Firmicutes	c__Clostridia	o__Clostridiales	f__Ruminococcaceae	g__	s__
	bf9e7ae1f3ba2c746d0591b70dbb14f3	k__Bacteria	p__Firmicutes	c__Clostridia	o__Clostridiales	f__Ruminococcaceae	g__Oscillospira	s__
	a238176211bb5d089460b8d79136c127	k__Bacteria	p__Firmicutes	c__Clostridia	o__Clostridiales	f__Ruminococcaceae	g__Oscillospira	s__
	212db180a37baa05afa98f662d949446	k__Bacteria	p__Firmicutes	c__Clostridia	o__Clostridiales	f__Ruminococcaceae	g__	s__
	9acb555d3c5dd77e9035a661e7ad1bb6	k__Bacteria	p__Firmicutes	c__Clostridia	o__Clostridiales	f__Clostridiaceae	g__Clostridium	s__celatum
	2a3c9745a8a640703aca845a0a28d2e5	k__Bacteria	p__Actinobacteria	c__Actinobacteria	o__Actinomycetales	f__Micrococcaceae	g__Arthrobacter	s__
	507b5cceb8bbad6d67e5cd82a57ed3ed	k__Bacteria	p__Firmicutes	c__Clostridia	o__Clostridiales	f__Ruminococcaceae	g__Butyricicoccus	s__pullicaecorum
	6d6ab7315b399f8c54b50467972c07aa	k__Bacteria	p__Firmicutes	c__Clostridia	o__Clostridiales	f__Ruminococcaceae	g__Ruminococcus	s__
	546b699e9338e955200c585d6f654bc6	k__Bacteria	p__Bacteroidetes	c__Bacteroidia	o__Bacteroidales	f__Prevotellaceae	g__Prevotella	s__
	3443b73db214fbccce540ddb43380a8d	k__Bacteria	p__Firmicutes	c__Clostridia	o__Clostridiales	f__Ruminococcaceae	g__Oscillospira	s__
	8400ca3c3ada0c153a3d0f7f387271d3	k__Bacteria	p__Firmicutes	c__Clostridia	o__Clostridiales	f__Ruminococcaceae	f__Ruminococcaceae	f__Ruminococcaceae
	0c818682a3707f32cf02e1af0d334b47	k__Bacteria	p__Actinobacteria	c__Coriobacteriia	o__Coriobacteriales	f__Coriobacteriaceae	g__Adlercreutzia	s__
	8c8a105de3169d2d55fcb9cfc2f52cf9	k__Bacteria	p__Firmicutes	c__Clostridia	o__Clostridiales	f__Lachnospiraceae	g__Coprococcus	s__
	4a9bcbb9ed26b02d77c10d2900025c04	k__Bacteria	p__Firmicutes	c__Clostridia	o__Clostridiales	f__Peptostreptococcaceae	g__	s__
	a230ee775999db0be47f185ac53a764c	k__Bacteria	p__Firmicutes	c__Clostridia	o__Clostridiales	f__Ruminococcaceae	g__Oscillospira	s__
	862cb353ca1152974e964957e67ae4dd	k__Bacteria	p__Firmicutes	c__Clostridia	o__Clostridiales	f__Ruminococcaceae	g__Ruminococcus	s__
	f4fd4abfe58ba44c180aa115e7c8f04e	k__Bacteria	p__Firmicutes	c__Clostridia	o__Clostridiales	f__Lachnospiraceae	f__Lachnospiraceae	f__Lachnospiraceae
	d0ab1c7b882feebfceecd81a58576e72	k__Bacteria	p__Firmicutes	c__Clostridia	o__Clostridiales	f__	g__	s__
	47f770032218f91b352999ff1f663807	k__Bacteria	p__Firmicutes	c__Clostridia	o__Clostridiales	f__Lachnospiraceae	g__Clostridium	s__aldenense
	21f4b6b2a800752e750feb17645ae00a	k__Bacteria	p__Firmicutes	c__Clostridia	o__Clostridiales	o__Clostridiales	o__Clostridiales	o__Clostridiales
	6a313999dd37b6a3db663746510a68d8	k__Bacteria	p__Firmicutes	c__Clostridia	o__Clostridiales	f__	g__	s__
	591d280ab767b490aae6fdc420ee4698	k__Bacteria	p__Firmicutes	c__Clostridia	o__Clostridiales	f__	g__	s__
	5e3856a6c2426a4e3a75e77a223333e5	k__Bacteria	p__Actinobacteria	c__Coriobacteriia	o__Coriobacteriales	f__Coriobacteriaceae	g__	s__
	b75586b81ac08927f6713f6874b4be9a	k__Bacteria	p__Firmicutes	c__Clostridia	o__Clostridiales	f__Lachnospiraceae	g__[Ruminococcus]	s__
	84018a27b2b0ae81c662c50e204f6cf3	k__Bacteria	p__Firmicutes	c__Clostridia	o__Clostridiales	f__Ruminococcaceae	g__Ruminococcus	s__
	b5d1ede3cace02dcc5d31604035242b1	k__Bacteria	p__Firmicutes	c__Clostridia	o__Clostridiales	f__Ruminococcaceae	g__	s__
	c13ea1ed2476f8e7b2ae632b1f4c9c08	k__Bacteria	p__Firmicutes	c__Clostridia	o__Clostridiales	f__Ruminococcaceae	g__	s__
	cf93b1f6712a2a8a367b51ab06aa0e38	k__Bacteria	p__Firmicutes	c__Clostridia	o__Clostridiales	f__[Mogibacteriaceae]	g__	s__
	bce9689ef51f046e652fd9306287fc22	k__Bacteria	p__Firmicutes	c__Clostridia	o__Clostridiales	f__Lachnospiraceae	g__	s__
	16ca5a38fd9fecf4e2581a98b6eb67f2	k__Bacteria	p__Firmicutes	c__Clostridia	o__Clostridiales	f__Ruminococcaceae	g__	s__
	6a4f354262a6fbad12de693585b4e7f1	k__Bacteria	p__Firmicutes	c__Clostridia	o__Clostridiales	f__Ruminococcaceae	f__Ruminococcaceae	f__Ruminococcaceae
	6d52536b55ab19ff41c247db9d081d01	k__Bacteria	p__Firmicutes	c__Clostridia	o__Clostridiales	f__Ruminococcaceae	f__Ruminococcaceae	f__Ruminococcaceae
	0e226d197c2f253bcee5f15026512f90	k__Bacteria	p__Firmicutes	c__Clostridia	o__Clostridiales	f__Lachnospiraceae	g__Dorea	s__
	8019390890be9f194470099ee3d11cb7	k__Bacteria	p__Firmicutes	c__Clostridia	o__Clostridiales	f__[Mogibacteriaceae]	g__	s__
	46de8415e1c0bbf7c5dc65ceaf66835b	k__Bacteria	p__Firmicutes	c__Clostridia	o__Clostridiales	f__Lachnospiraceae	g__	s__
	34903c13e2dc5ae840818585afb536a6	k__Bacteria	p__Firmicutes	c__Clostridia	o__Clostridiales	f__Veillonellaceae	g__Veillonella	s__
	c1d7e58c2cce6a6dd4538b110bc7a908	k__Bacteria	p__Firmicutes	c__Clostridia	o__Clostridiales	o__Clostridiales	o__Clostridiales	o__Clostridiales
	373ec976172e5a486ea50f0c080633d1	k__Bacteria	p__Firmicutes	c__Clostridia	o__Clostridiales	f__Ruminococcaceae	g__Ruminococcus	s__
	aa467c70ad3cdc074de989bdef9a0b7c	k__Bacteria	p__Firmicutes	c__Clostridia	o__Clostridiales	f__	g__	s__
	7fe4fff32c7def4ecceda98286b44526	k__Bacteria	p__Tenericutes	c__Mollicutes	o__RF39	f__	g__	s__
	12250603268415139d4ef8b86372578f	k__Bacteria	p__Firmicutes	c__Clostridia	o__Clostridiales	f__Lachnospiraceae	f__Lachnospiraceae	f__Lachnospiraceae
	e893be4aa4070904788b7fff1fe499b4	k__Bacteria	p__Firmicutes	c__Clostridia	o__Clostridiales	f__Ruminococcaceae	g__	s__
	a62fa6e25e8805dafe5b628529c90023	k__Bacteria	p__Firmicutes	c__Clostridia	o__Clostridiales	f__Ruminococcaceae	g__Ruminococcus	s__
	1bf4c32fef136fe806110cc3f236f102	k__Bacteria	p__Firmicutes	c__Clostridia	o__Clostridiales	f__Lachnospiraceae	g__[Ruminococcus]	s__
	44158349d8858abc6c04aada0c131da5	k__Bacteria	p__Firmicutes	c__Clostridia	o__Clostridiales	f__Veillonellaceae	g__Megasphaera	s__
	1d232fef645c3811a4786e580b02599d	k__Bacteria	p__Firmicutes	c__Clostridia	o__Clostridiales	f__Lachnospiraceae	g__	s__
	7caf36db90be7d698a49d00f237e3074	k__Bacteria	p__Firmicutes	c__Clostridia	o__Clostridiales	f__	g__	s__
	5b84aff1766e777420629a2a961de7ea	k__Bacteria	p__Firmicutes	c__Clostridia	o__Clostridiales	f__Ruminococcaceae	g__Butyricicoccus	s__pullicaecorum
	d4454a4ebd63a8e375dadd2632588f59	k__Bacteria	p__Firmicutes	c__Clostridia	o__Clostridiales	f__Ruminococcaceae	g__Ruminococcus	s__
	b0c827de0de3b7fe24d2a50eee462873	k__Bacteria	p__Firmicutes	c__Bacilli	o__Lactobacillales	o__Lactobacillales	o__Lactobacillales	o__Lactobacillales
	55e8fd9e2a3868ef69575fcb459fc7c5	k__Bacteria	p__Firmicutes	c__Clostridia	o__Clostridiales	f__Lachnospiraceae	g__	s__
	fec9ffb68e4bb1b23bb411c26994cf9f	k__Bacteria	p__Firmicutes	c__Clostridia	o__Clostridiales	f__Lachnospiraceae	g__	s__
	e1de56ba860ecb4a66b52f413be11ec8	k__Bacteria	p__Firmicutes	c__Clostridia	o__Clostridiales	f__	g__	s__
	932965d7ed2166402b521fea7a1029a4	k__Bacteria	p__Firmicutes	c__Clostridia	o__Clostridiales	f__Lachnospiraceae	g__Blautia	s__
	2799ad5c90e307f0e897fecda5a2924e	k__Bacteria	p__Firmicutes	c__Clostridia	o__Clostridiales	f__Lachnospiraceae	g__	s__
	106534f0490c8b8b53d4aba220fa859e	k__Bacteria	p__Firmicutes	c__Clostridia	o__Clostridiales	o__Clostridiales	o__Clostridiales	o__Clostridiales
	4bdbaae586dedec92168f93266de0979	k__Bacteria	p__Firmicutes	c__Clostridia	o__Clostridiales	f__	g__	s__
	7db4623268e609d3dd32ee9ac45a5dc4	k__Bacteria	p__Firmicutes	c__Clostridia	o__Clostridiales	f__Ruminococcaceae	f__Ruminococcaceae	f__Ruminococcaceae
	3cf7df429c086a4608713d3303dcc6ea	k__Bacteria	p__Verrucomicrobia	c__Verrucomicrobiae	o__Verrucomicrobiales	f__Verrucomicrobiaceae	g__Akkermansia	s__muciniphila
	813cc43fdf997fd60f8564e011e82b5e	k__Bacteria	p__Firmicutes	c__Clostridia	o__Clostridiales	f__Lachnospiraceae	g__	s__
	dcd296983ec6b99afca230ca93de8792	k__Bacteria	p__Firmicutes	c__Clostridia	o__Clostridiales	f__Peptostreptococcaceae	g__	s__
	cb3bfa7ac2b500c6a49d88ce9412dbea	k__Bacteria	p__Firmicutes	c__Erysipelotrichi	o__Erysipelotrichales	f__Erysipelotrichaceae	g__cc_115	s__
	2bc7f6dd6ce7812313b6ecf6f06bd9aa	k__Bacteria	p__Firmicutes	c__Erysipelotrichi	o__Erysipelotrichales	f__Erysipelotrichaceae	g__	s__
	596db8ce20ae5cbfdc338a62f1bed1d9	k__Bacteria	p__Firmicutes	c__Clostridia	o__Clostridiales	f__Ruminococcaceae	g__Ruminococcus	s__
	78500a9f64f33ec04e40892a3f534176	k__Bacteria	p__Firmicutes	c__Clostridia	o__Clostridiales	f__	g__	s__
	728c102c5aa9e0b548c64b2d6e0b1bf4	k__Bacteria	p__Firmicutes	c__Clostridia	o__Clostridiales	f__Ruminococcaceae	g__Oscillospira	s__
	25b60da8f1af462e61067fc3545e8efb	k__Bacteria	p__Firmicutes	c__Clostridia	o__Clostridiales	f__Lachnospiraceae	g__[Ruminococcus]	s__
	50d3472ae91234c809fc3f45b8c26dfc	k__Bacteria	p__Firmicutes	c__Clostridia	o__Clostridiales	f__Lachnospiraceae	g__Dorea	s__
	0b9dadade99b70f3e5f73280d3745e71	k__Bacteria	p__Firmicutes	c__Clostridia	o__Clostridiales	f__Lachnospiraceae	g__Coprococcus	s__
	64daa57c4cddf28a3c03b104434f243a	k__Bacteria	p__Bacteroidetes	c__Bacteroidia	o__Bacteroidales	f__[Paraprevotellaceae]	g__[Prevotella]	s__
	c6c26f8994aec46b428288c75e4a7883	k__Bacteria	p__Firmicutes	c__Clostridia	o__Clostridiales	f__Ruminococcaceae	g__	s__
	a25d8ea65b89f11e13983482cdd0373f	k__Bacteria	p__Firmicutes	c__Erysipelotrichi	o__Erysipelotrichales	f__Erysipelotrichaceae	g__cc_115	s__
	e8a6a1747d54efa446f2fb1fd3dfa1d4	k__Bacteria	p__Firmicutes	c__Clostridia	o__Clostridiales	o__Clostridiales	o__Clostridiales	o__Clostridiales
	671dec5196d8db9a7dd09c9a8659aa6e	k__Bacteria	p__Firmicutes	c__Clostridia	o__Clostridiales	f__Ruminococcaceae	g__	s__
	7c3d7711fd15460714ece118b35c0576	k__Bacteria	p__Firmicutes	c__Clostridia	o__Clostridiales	f__Ruminococcaceae	g__Anaerotruncus	s__
	b15076e98f74fa44ddeac9519f4eb7e5	k__Bacteria	p__Firmicutes	c__Clostridia	o__Clostridiales	f__Christensenellaceae	g__	s__
	9cc9be7825db9c78746cfcf984ac58da	k__Bacteria	p__Firmicutes	c__Clostridia	o__Clostridiales	o__Clostridiales	o__Clostridiales	o__Clostridiales
	73576d6d22961f4e0f00f93cc994a690	k__Bacteria	p__Actinobacteria	c__Actinobacteria	o__Actinomycetales	f__Micrococcaceae	g__Arthrobacter	s__
	8e19fa63ea712f4339a4d069142fddc7	k__Bacteria	p__Firmicutes	c__Clostridia	o__Clostridiales	o__Clostridiales	o__Clostridiales	o__Clostridiales
	5f8d35126b0a7321413d21487ec72b73	k__Bacteria	p__Firmicutes	c__Erysipelotrichi	o__Erysipelotrichales	f__Erysipelotrichaceae	g__[Eubacterium]	s__dolichum
	0a5452975a5b51561017491784f5a7a0	k__Bacteria	p__Firmicutes	c__Clostridia	o__Clostridiales	f__Ruminococcaceae	g__Ruminococcus	s__
	5f5763fa626a29953839c6773446d2c4	k__Bacteria	p__Firmicutes	c__Clostridia	o__Clostridiales	f__Lachnospiraceae	g__	s__
	ef2dbeb4d062a1e80534782077d0cbef	k__Bacteria	p__Spirochaetes	c__Spirochaetes	o__Spirochaetales	f__Spirochaetaceae	g__Treponema	s__
	c3f21101b8845fd1c974cb14578fb119	k__Bacteria	p__Firmicutes	c__Clostridia	o__Clostridiales	f__Christensenellaceae	g__	s__
	e796a1b9569d38eef565706c91bd91fd	k__Bacteria	p__Firmicutes	c__Clostridia	o__Clostridiales	f__Lachnospiraceae	f__Lachnospiraceae	f__Lachnospiraceae
	2a2b34830532f063cbbc1517e527b58f	k__Bacteria	p__Firmicutes	c__Clostridia	o__Clostridiales	f__Lachnospiraceae	g__[Ruminococcus]	s__
	acd1dc69dea8b59b780ca71bee38e6a2	k__Bacteria	p__Firmicutes	c__Clostridia	o__Clostridiales	f__Clostridiaceae	g__Clostridium	s__
	4104de7f4c2e15a050d53ca8f67f7d03	k__Bacteria	p__Firmicutes	c__Clostridia	o__Clostridiales	f__Veillonellaceae	g__Veillonella	s__
	240fdca31693a4ace2c8f24a85af411a	k__Bacteria	p__Firmicutes	c__Clostridia	o__Clostridiales	f__Lachnospiraceae	g__	s__
	a6aca42140ed2dfff2c5bdb3b3481d7c	k__Bacteria	p__Actinobacteria	c__Coriobacteriia	o__Coriobacteriales	f__Coriobacteriaceae	g__	s__
	08c53fdf2c7b879ac5e38d5730b65fd9	k__Bacteria	p__Firmicutes	c__Clostridia	o__Clostridiales	f__Christensenellaceae	g__	s__
	18761e1bf0c321f223c9e29c96a4e1dc	k__Bacteria	p__Firmicutes	c__Clostridia	o__Clostridiales	f__Lachnospiraceae	g__Blautia	s__
	0f123b0da178612cd7dd4c9d8378ae6c	k__Bacteria	p__Firmicutes	c__Clostridia	o__Clostridiales	o__Clostridiales	o__Clostridiales	o__Clostridiales
	be466593728ad07fc012b97317315fe6	k__Bacteria	p__Bacteroidetes	c__Bacteroidia	o__Bacteroidales	f__RF16	g__	s__
	ad464b0f4f2cef292428ce4cca18f4dc	k__Bacteria	p__Firmicutes	c__Clostridia	o__Clostridiales	f__Ruminococcaceae	g__Ruminococcus	s__
	50bf0724b90c5a9a3fcfc1678702aaee	k__Bacteria	p__Firmicutes	c__Clostridia	o__Clostridiales	f__	g__	s__
	4c4762e3ff3387313d4f596dd8152358	k__Bacteria	p__Firmicutes	c__Clostridia	o__Clostridiales	f__Ruminococcaceae	g__Faecalibacterium	s__prausnitzii
	034061db75629f2f71b16186302a7e44	k__Bacteria	p__Firmicutes	c__Clostridia	o__Clostridiales	f__Ruminococcaceae	f__Ruminococcaceae	f__Ruminococcaceae
	7eb40e9c821a22760e633a88b40d5939	k__Bacteria	p__Firmicutes	c__Clostridia	o__Clostridiales	f__Christensenellaceae	g__	s__
	a3f005633e52e07b9f202f06ffd87784	k__Bacteria	k__Bacteria	k__Bacteria	k__Bacteria	k__Bacteria	k__Bacteria	k__Bacteria
	7100fdfa468d3c9b5bd2fcf5ed08fa08	k__Bacteria	p__Bacteroidetes	c__Bacteroidia	o__Bacteroidales	f__[Paraprevotellaceae]	g__[Prevotella]	s__
	8bcd4a76c6eb36a64c97f6e9f6270fdd	k__Bacteria	p__Firmicutes	c__Clostridia	o__Clostridiales	f__Christensenellaceae	g__	s__
	0b527f74061d532f88de9dff93c7b60f	k__Bacteria	p__Firmicutes	c__Clostridia	o__Clostridiales	f__Lachnospiraceae	g__Blautia	s__
	82ce7d6661100567e07fb6a2f2b5159e	k__Bacteria	p__Firmicutes	c__Clostridia	o__Clostridiales	f__Ruminococcaceae	g__Clostridium	s__methylpentosum
	d1071ee69c5b0db45a68ff27cf3ea3d5	k__Bacteria	p__Firmicutes	c__Clostridia	o__Clostridiales	f__Ruminococcaceae	g__Ruminococcus	s__
	9208280e28719492b3668ab507450b9d	k__Bacteria	p__Bacteroidetes	c__Bacteroidia	o__Bacteroidales	f__[Paraprevotellaceae]	g__[Prevotella]	s__
	6261777c960ab921c1240ef8c1bd509c	k__Bacteria	p__Firmicutes	c__Clostridia	o__Clostridiales	f__	g__	s__
	990c6b4d63692f7073efa8a3b28b79f9	k__Bacteria	p__Firmicutes	c__Clostridia	o__Clostridiales	f__	g__	s__
	70a1993a708eb19731431a99fc03cf4f	k__Bacteria	p__Proteobacteria	c__Gammaproteobacteria	o__Enterobacteriales	f__Enterobacteriaceae	g__Shigella	g__Shigella
	e97725fbbcadfed36a81eb5e5a120067	k__Bacteria	p__Firmicutes	c__Clostridia	o__Clostridiales	f__Lachnospiraceae	f__Lachnospiraceae	f__Lachnospiraceae
	f13a69ad40cf466ff5bfb0c0609aafc6	k__Bacteria	p__Actinobacteria	c__Coriobacteriia	o__Coriobacteriales	f__Coriobacteriaceae	g__	s__
	f387378a897340891d277b837ec4fa83	k__Bacteria	p__Bacteroidetes	c__Bacteroidia	o__Bacteroidales	f__Prevotellaceae	g__Prevotella	s__copri
	b8c545c99dea06d010eb0bf2c6572d1c	k__Bacteria	p__Firmicutes	c__Bacilli	o__Bacillales	o__Bacillales	o__Bacillales	o__Bacillales
	2811eab69f3fb99403247b44300e4cae	k__Bacteria	p__Firmicutes	c__Clostridia	o__Clostridiales	f__	g__	s__
	6145d5800bec71cdd01246b13a463feb	k__Bacteria	p__Firmicutes	c__Clostridia	o__Clostridiales	f__Lachnospiraceae	g__[Ruminococcus]	s__
	cd87c1402da163cea1fa084938a923b4	k__Bacteria	p__Firmicutes	c__Clostridia	o__Clostridiales	f__Lachnospiraceae	g__Clostridium	s__citroniae
	0a3633dc866435236a4ccd327ea8b5af	k__Bacteria	p__Firmicutes	c__Clostridia	o__Clostridiales	f__	g__	s__
	769723e5a9c6312f2ee3ab2781ac8ad6	k__Bacteria	p__Firmicutes	c__Clostridia	o__Clostridiales	f__Lachnospiraceae	f__Lachnospiraceae	f__Lachnospiraceae
	6cc2d507f8e26bba0beec1aa6b9dfbb6	k__Bacteria	p__Firmicutes	c__Bacilli	o__Lactobacillales	f__Lactobacillaceae	g__Lactobacillus	s__
	914ff72391bad9d7f4b4bc92831566ff	k__Bacteria	p__Bacteroidetes	c__Bacteroidia	o__Bacteroidales	f__	g__	s__
y2-denominator	0a6b9615944301a29e20464d2ebb5ae1	k__Bacteria	p__Firmicutes	c__Clostridia	o__Clostridiales	f__Lachnospiraceae	f__Lachnospiraceae	f__Lachnospiraceae
	45aea834beb1b1b53d8db337520b771e	k__Bacteria	p__Firmicutes	c__Clostridia	o__Clostridiales	f__	g__	s__
	e935f4346c341bf7a59a3efb7dde55d5	k__Bacteria	p__Firmicutes	c__Clostridia	o__Clostridiales	f__Lachnospiraceae	g__Dorea	s__
	5db6f4f8ef0dcb96ad17d5156b2f9d0e	k__Bacteria	p__Firmicutes	c__Clostridia	o__Clostridiales	f__Lachnospiraceae	g__	s__
	1fc9ec3a3fdc7d611ed88ee82f5c69f0	k__Bacteria	p__Firmicutes	c__Clostridia	o__Clostridiales	f__Lachnospiraceae	g__Blautia	s__
	b7453d8e94f5556929a479a78cc538b9	k__Bacteria	p__Firmicutes	c__Clostridia	o__Clostridiales	f__Ruminococcaceae	g__Ruminococcus	s__
	7b28c20e72c6c95b3e604f0849245770	k__Bacteria	p__Verrucomicrobia	c__Verrucomicrobiae	o__Verrucomicrobiales	f__Verrucomicrobiaceae	g__Akkermansia	s__muciniphila
	0c8c712659cf39aec314278ad552c0ed	k__Bacteria	p__Firmicutes	c__Erysipelotrichi	o__Erysipelotrichales	f__Erysipelotrichaceae	g__	s__
	26d9472c382472841670239be53bf945	k__Bacteria	p__Firmicutes	c__Clostridia	o__Clostridiales	f__Lachnospiraceae	g__[Ruminococcus]	s__
	ea7823427b5854bc784da136aa27d777	k__Bacteria	p__Firmicutes	c__Clostridia	o__Clostridiales	f__Ruminococcaceae	f__Ruminococcaceae	f__Ruminococcaceae
	0f96ba1e69e26e843b1da15f4393ce16	k__Bacteria	p__Firmicutes	c__Clostridia	o__Clostridiales	f__	g__	s__
	1c5f74d5cbbe5b3aed73436377cc8cb2	k__Bacteria	p__Firmicutes	c__Clostridia	o__Clostridiales	o__Clostridiales	o__Clostridiales	o__Clostridiales
	4c2396ab8eabb16c11d85f99ff4270f1	k__Bacteria	p__Firmicutes	c__Clostridia	o__Clostridiales	f__Ruminococcaceae	g__Oscillospira	s__
	664d7ec2732a1ad4ddad8a47483facec	k__Bacteria	p__Firmicutes	c__Clostridia	o__Clostridiales	f__Lachnospiraceae	g__Coprococcus	s__
	bd5ab72117a5582f67a888c1f7e57ca7	k__Bacteria	p__Firmicutes	c__Erysipelotrichi	o__Erysipelotrichales	f__Erysipelotrichaceae	f__Erysipelotrichaceae	f__Erysipelotrichaceae
	a42d3b0995ba1eb28bf897a341a7ac65	k__Bacteria	p__Firmicutes	c__Clostridia	o__Clostridiales	f__	g__	s__
	d87d635850bba0b65279b91092dec469	k__Bacteria	p__Firmicutes	c__Clostridia	o__Clostridiales	f__Lachnospiraceae	f__Lachnospiraceae	f__Lachnospiraceae
	47b098c7edc1e61aef6d211df51b8d96	k__Bacteria	p__Firmicutes	c__Clostridia	o__Clostridiales	f__Lachnospiraceae	g__[Ruminococcus]	s__
	3132e062f465bfbc042219075df3caa1	k__Bacteria	p__Firmicutes	c__Erysipelotrichi	o__Erysipelotrichales	f__Erysipelotrichaceae	g__Coprobacillus	s__
y43-numerator	16ca5a38fd9fecf4e2581a98b6eb67f2	k__Bacteria	p__Firmicutes	c__Clostridia	o__Clostridiales	f__Ruminococcaceae	g__	s__
	3120660c883750285d85c12f7d898f67	k__Bacteria	p__Firmicutes	c__Clostridia	o__Clostridiales	f__Ruminococcaceae	g__Oscillospira	s__
	8f003929e210470eb85ae81509cb2dd2	k__Bacteria	p__Firmicutes	c__Clostridia	o__Clostridiales	f__Ruminococcaceae	g__Ruminococcus	s__
	bd5ed0bc219bedc17bec9cb7b6106f79	k__Bacteria	p__Firmicutes	c__Clostridia	o__Clostridiales	f__Ruminococcaceae	f__Ruminococcaceae	f__Ruminococcaceae
	19442576619f36291c2c41b17009342e	k__Bacteria	p__Firmicutes	c__Clostridia	o__Clostridiales	f__Ruminococcaceae	g__Butyricicoccus	s__pullicaecorum
	cccbf8a72fe25e3311fd86cf66820a49	k__Bacteria	p__Firmicutes	c__Clostridia	o__Clostridiales	f__Ruminococcaceae	g__Ruminococcus	s__
	249a5e18a13e5f0567cdf7d9d32a577f	k__Bacteria	p__Firmicutes	c__Clostridia	o__Clostridiales	f__Ruminococcaceae	g__Ruminococcus	s__
	cf42d6ef5b5f01ff0a0a2bf5b533682e	k__Bacteria	p__Firmicutes	c__Bacilli	o__Bacillales	f__Bacillaceae	g__	s__
	c3f21101b8845fd1c974cb14578fb119	k__Bacteria	p__Firmicutes	c__Clostridia	o__Clostridiales	f__Christensenellaceae	g__	s__
	6923fabf0a9d16b03765a551acc70404	k__Bacteria	p__Firmicutes	c__Clostridia	o__Clostridiales	f__Lachnospiraceae	g__Coprococcus	s__
	7ff0c8d6b1f2ab6ae6c70229e507bc18	k__Bacteria	p__Firmicutes	c__Clostridia	o__Clostridiales	f__Ruminococcaceae	g__Oscillospira	s__
	47f770032218f91b352999ff1f663807	k__Bacteria	p__Firmicutes	c__Clostridia	o__Clostridiales	f__Lachnospiraceae	g__Clostridium	s__aldenense
	77fa64d0d33043a8e44cd873c3cd4edb	k__Bacteria	p__Firmicutes	c__Clostridia	o__Clostridiales	f__Lachnospiraceae	g__Coprococcus	s__
	33ddca6781100b91d670de9a543e5aa7	k__Bacteria	p__Firmicutes	c__Clostridia	o__Clostridiales	f__Lachnospiraceae	g__	s__
	4412ce79670508864ba858560d7a5b42	k__Bacteria	p__Firmicutes	c__Clostridia	o__Clostridiales	f__Lachnospiraceae	f__Lachnospiraceae	f__Lachnospiraceae
	8b414a059be1b8812e888b7c4d47bb2f	k__Bacteria	p__Firmicutes	c__Clostridia	o__Clostridiales	f__Ruminococcaceae	g__Ruminococcus	s__
	5b84aff1766e777420629a2a961de7ea	k__Bacteria	p__Firmicutes	c__Clostridia	o__Clostridiales	f__Ruminococcaceae	g__Butyricicoccus	s__pullicaecorum
y43-denominator	2799ad5c90e307f0e897fecda5a2924e	k__Bacteria	p__Firmicutes	c__Clostridia	o__Clostridiales	f__Lachnospiraceae	g__	s__
	2cdac4ae837db323be3207da32af0649	k__Bacteria	p__Firmicutes	c__Clostridia	o__Clostridiales	f__Ruminococcaceae	g__	s__
	a72bc4bbcb65e31aac628de5b9a9b0af	k__Bacteria	p__Firmicutes	c__Clostridia	o__Clostridiales	f__Christensenellaceae	g__	s__
	e5f3d35279d4d4f0c6836a68aef9d04f	k__Bacteria	p__Firmicutes	c__Clostridia	o__Clostridiales	f__	g__	s__
	aa0d22e3cae06a85b97c6181d08c648a	k__Bacteria	p__Firmicutes	c__Clostridia	o__Clostridiales	f__Ruminococcaceae	g__Ruminococcus	s__
	5c0eb2cc0831a4b7304ec1fa20756159	k__Bacteria	p__Firmicutes	c__Clostridia	o__Clostridiales	f__Ruminococcaceae	g__	s__
	78500a9f64f33ec04e40892a3f534176	k__Bacteria	p__Firmicutes	c__Clostridia	o__Clostridiales	f__	g__	s__
	6145d5800bec71cdd01246b13a463feb	k__Bacteria	p__Firmicutes	c__Clostridia	o__Clostridiales	f__Lachnospiraceae	g__[Ruminococcus]	s__
	ab1e4aeddde9eb4e80144c135051d941	k__Bacteria	p__Firmicutes	c__Clostridia	o__Clostridiales	f__Eubacteriaceae	g__Anaerofustis	s__
	0e226d197c2f253bcee5f15026512f90	k__Bacteria	p__Firmicutes	c__Clostridia	o__Clostridiales	f__Lachnospiraceae	g__Dorea	s__
	c687a8d04aad1fff0bc7258d20d50db7	k__Bacteria	p__Firmicutes	c__Clostridia	o__Clostridiales	f__Lachnospiraceae	g__	s__
	1a3af659e20f20ba69ce3ed6080723de	k__Bacteria	p__Firmicutes	c__Clostridia	o__Clostridiales	f__Lachnospiraceae	g__	s__
	728c102c5aa9e0b548c64b2d6e0b1bf4	k__Bacteria	p__Firmicutes	c__Clostridia	o__Clostridiales	f__Ruminococcaceae	g__Oscillospira	s__
	b83d7b512a42b855bf414420e91c6fd2	k__Bacteria	p__Firmicutes	c__Clostridia	o__Clostridiales	f__Lachnospiraceae	g__Coprococcus	s__
	55e8fd9e2a3868ef69575fcb459fc7c5	k__Bacteria	p__Firmicutes	c__Clostridia	o__Clostridiales	f__Lachnospiraceae	g__	s__
	9acb555d3c5dd77e9035a661e7ad1bb6	k__Bacteria	p__Firmicutes	c__Clostridia	o__Clostridiales	f__Clostridiaceae	g__Clostridium	s__celatum
	64c296ddb011fb2e7251ecadcb4a0148	k__Bacteria	p__Firmicutes	c__Clostridia	o__Clostridiales	f__Lachnospiraceae	g__	s__
	a238176211bb5d089460b8d79136c127	k__Bacteria	p__Firmicutes	c__Clostridia	o__Clostridiales	f__Ruminococcaceae	g__Oscillospira	s__
	1dc952db562f039bbc6a4dd86f4087e1	k__Bacteria	p__Firmicutes	c__Clostridia	o__Clostridiales	f__Lachnospiraceae	g__Coprococcus	s__
	fbb2ccdf9eee6835b98ab9fad97f117a	k__Bacteria	p__Firmicutes	c__Clostridia	o__Clostridiales	f__	g__	s__
	50d3472ae91234c809fc3f45b8c26dfc	k__Bacteria	p__Firmicutes	c__Clostridia	o__Clostridiales	f__Lachnospiraceae	g__Dorea	s__
	ea7064a0fdbb5228b7a0c9ed23e012d2	k__Bacteria	p__Firmicutes	c__Clostridia	o__Clostridiales	f__Ruminococcaceae	g__	s__
	08c53fdf2c7b879ac5e38d5730b65fd9	k__Bacteria	p__Firmicutes	c__Clostridia	o__Clostridiales	f__Christensenellaceae	g__	s__
	cb3bfa7ac2b500c6a49d88ce9412dbea	k__Bacteria	p__Firmicutes	c__Erysipelotrichi	o__Erysipelotrichales	f__Erysipelotrichaceae	g__cc_115	s__
	56eb9020ab3322ba96f782a4c25dddb9	k__Bacteria	p__Firmicutes	c__Clostridia	o__Clostridiales	f__Ruminococcaceae	f__Ruminococcaceae	f__Ruminococcaceae
y92-numerator	e935f4346c341bf7a59a3efb7dde55d5	k__Bacteria	p__Firmicutes	c__Clostridia	o__Clostridiales	f__Lachnospiraceae	g__Dorea	s__
y92-denominator	47b098c7edc1e61aef6d211df51b8d96	k__Bacteria	p__Firmicutes	c__Clostridia	o__Clostridiales	f__Lachnospiraceae	g__[Ruminococcus]	s__

## Sheet: P+V
y43-numerator	Feature ID	Kingdom	Phylum	Class	Order	Family	Genus	Species
	16ca5a38fd9fecf4e2581a98b6eb67f2	k__Bacteria	p__Firmicutes	c__Clostridia	o__Clostridiales	f__Ruminococcaceae	g__	s__
	3120660c883750285d85c12f7d898f67	k__Bacteria	p__Firmicutes	c__Clostridia	o__Clostridiales	f__Ruminococcaceae	g__Oscillospira	s__
	8f003929e210470eb85ae81509cb2dd2	k__Bacteria	p__Firmicutes	c__Clostridia	o__Clostridiales	f__Ruminococcaceae	g__Ruminococcus	s__
	bd5ed0bc219bedc17bec9cb7b6106f79	k__Bacteria	p__Firmicutes	c__Clostridia	o__Clostridiales	f__Ruminococcaceae	f__Ruminococcaceae	f__Ruminococcaceae
	19442576619f36291c2c41b17009342e	k__Bacteria	p__Firmicutes	c__Clostridia	o__Clostridiales	f__Ruminococcaceae	g__Butyricicoccus	s__pullicaecorum
	cccbf8a72fe25e3311fd86cf66820a49	k__Bacteria	p__Firmicutes	c__Clostridia	o__Clostridiales	f__Ruminococcaceae	g__Ruminococcus	s__
	249a5e18a13e5f0567cdf7d9d32a577f	k__Bacteria	p__Firmicutes	c__Clostridia	o__Clostridiales	f__Ruminococcaceae	g__Ruminococcus	s__
	cf42d6ef5b5f01ff0a0a2bf5b533682e	k__Bacteria	p__Firmicutes	c__Bacilli	o__Bacillales	f__Bacillaceae	g__	s__
	c3f21101b8845fd1c974cb14578fb119	k__Bacteria	p__Firmicutes	c__Clostridia	o__Clostridiales	f__Christensenellaceae	g__	s__
	6923fabf0a9d16b03765a551acc70404	k__Bacteria	p__Firmicutes	c__Clostridia	o__Clostridiales	f__Lachnospiraceae	g__Coprococcus	s__
	7ff0c8d6b1f2ab6ae6c70229e507bc18	k__Bacteria	p__Firmicutes	c__Clostridia	o__Clostridiales	f__Ruminococcaceae	g__Oscillospira	s__
	47f770032218f91b352999ff1f663807	k__Bacteria	p__Firmicutes	c__Clostridia	o__Clostridiales	f__Lachnospiraceae	g__Clostridium	s__aldenense
	77fa64d0d33043a8e44cd873c3cd4edb	k__Bacteria	p__Firmicutes	c__Clostridia	o__Clostridiales	f__Lachnospiraceae	g__Coprococcus	s__
	33ddca6781100b91d670de9a543e5aa7	k__Bacteria	p__Firmicutes	c__Clostridia	o__Clostridiales	f__Lachnospiraceae	g__	s__
	4412ce79670508864ba858560d7a5b42	k__Bacteria	p__Firmicutes	c__Clostridia	o__Clostridiales	f__Lachnospiraceae	f__Lachnospiraceae	f__Lachnospiraceae
	8b414a059be1b8812e888b7c4d47bb2f	k__Bacteria	p__Firmicutes	c__Clostridia	o__Clostridiales	f__Ruminococcaceae	g__Ruminococcus	s__
	5b84aff1766e777420629a2a961de7ea	k__Bacteria	p__Firmicutes	c__Clostridia	o__Clostridiales	f__Ruminococcaceae	g__Butyricicoccus	s__pullicaecorum
y43-denominator	2799ad5c90e307f0e897fecda5a2924e	k__Bacteria	p__Firmicutes	c__Clostridia	o__Clostridiales	f__Lachnospiraceae	g__	s__
	2cdac4ae837db323be3207da32af0649	k__Bacteria	p__Firmicutes	c__Clostridia	o__Clostridiales	f__Ruminococcaceae	g__	s__
	a72bc4bbcb65e31aac628de5b9a9b0af	k__Bacteria	p__Firmicutes	c__Clostridia	o__Clostridiales	f__Christensenellaceae	g__	s__
	e5f3d35279d4d4f0c6836a68aef9d04f	k__Bacteria	p__Firmicutes	c__Clostridia	o__Clostridiales	f__	g__	s__
	aa0d22e3cae06a85b97c6181d08c648a	k__Bacteria	p__Firmicutes	c__Clostridia	o__Clostridiales	f__Ruminococcaceae	g__Ruminococcus	s__
	5c0eb2cc0831a4b7304ec1fa20756159	k__Bacteria	p__Firmicutes	c__Clostridia	o__Clostridiales	f__Ruminococcaceae	g__	s__
	78500a9f64f33ec04e40892a3f534176	k__Bacteria	p__Firmicutes	c__Clostridia	o__Clostridiales	f__	g__	s__
	6145d5800bec71cdd01246b13a463feb	k__Bacteria	p__Firmicutes	c__Clostridia	o__Clostridiales	f__Lachnospiraceae	g__[Ruminococcus]	s__
	ab1e4aeddde9eb4e80144c135051d941	k__Bacteria	p__Firmicutes	c__Clostridia	o__Clostridiales	f__Eubacteriaceae	g__Anaerofustis	s__
	0e226d197c2f253bcee5f15026512f90	k__Bacteria	p__Firmicutes	c__Clostridia	o__Clostridiales	f__Lachnospiraceae	g__Dorea	s__
	c687a8d04aad1fff0bc7258d20d50db7	k__Bacteria	p__Firmicutes	c__Clostridia	o__Clostridiales	f__Lachnospiraceae	g__	s__
	1a3af659e20f20ba69ce3ed6080723de	k__Bacteria	p__Firmicutes	c__Clostridia	o__Clostridiales	f__Lachnospiraceae	g__	s__
	728c102c5aa9e0b548c64b2d6e0b1bf4	k__Bacteria	p__Firmicutes	c__Clostridia	o__Clostridiales	f__Ruminococcaceae	g__Oscillospira	s__
	b83d7b512a42b855bf414420e91c6fd2	k__Bacteria	p__Firmicutes	c__Clostridia	o__Clostridiales	f__Lachnospiraceae	g__Coprococcus	s__
	55e8fd9e2a3868ef69575fcb459fc7c5	k__Bacteria	p__Firmicutes	c__Clostridia	o__Clostridiales	f__Lachnospiraceae	g__	s__
	9acb555d3c5dd77e9035a661e7ad1bb6	k__Bacteria	p__Firmicutes	c__Clostridia	o__Clostridiales	f__Clostridiaceae	g__Clostridium	s__celatum
	64c296ddb011fb2e7251ecadcb4a0148	k__Bacteria	p__Firmicutes	c__Clostridia	o__Clostridiales	f__Lachnospiraceae	g__	s__
	a238176211bb5d089460b8d79136c127	k__Bacteria	p__Firmicutes	c__Clostridia	o__Clostridiales	f__Ruminococcaceae	g__Oscillospira	s__
	1dc952db562f039bbc6a4dd86f4087e1	k__Bacteria	p__Firmicutes	c__Clostridia	o__Clostridiales	f__Lachnospiraceae	g__Coprococcus	s__
	fbb2ccdf9eee6835b98ab9fad97f117a	k__Bacteria	p__Firmicutes	c__Clostridia	o__Clostridiales	f__	g__	s__
	50d3472ae91234c809fc3f45b8c26dfc	k__Bacteria	p__Firmicutes	c__Clostridia	o__Clostridiales	f__Lachnospiraceae	g__Dorea	s__
	ea7064a0fdbb5228b7a0c9ed23e012d2	k__Bacteria	p__Firmicutes	c__Clostridia	o__Clostridiales	f__Ruminococcaceae	g__	s__
	08c53fdf2c7b879ac5e38d5730b65fd9	k__Bacteria	p__Firmicutes	c__Clostridia	o__Clostridiales	f__Christensenellaceae	g__	s__
	cb3bfa7ac2b500c6a49d88ce9412dbea	k__Bacteria	p__Firmicutes	c__Erysipelotrichi	o__Erysipelotrichales	f__Erysipelotrichaceae	g__cc_115	s__
	56eb9020ab3322ba96f782a4c25dddb9	k__Bacteria	p__Firmicutes	c__Clostridia	o__Clostridiales	f__Ruminococcaceae	f__Ruminococcaceae	f__Ruminococcaceae
y447-numerator	2cd838736b8090ae5a6e5bc922b49999	k__Bacteria	p__Firmicutes	c__Clostridia	o__Clostridiales	f__Ruminococcaceae	g__Ruminococcus	s__
	e4ef1c7b616eb842c0ff7a327e83bd76	k__Bacteria	p__Bacteroidetes	c__Bacteroidia	o__Bacteroidales	f__Porphyromonadaceae	g__Parabacteroides	g__Parabacteroides
	38cd1f968bf1b93f5e05ef1b5fb12ef4	k__Bacteria	p__Firmicutes	c__Clostridia	o__Clostridiales	f__Ruminococcaceae	g__Oscillospira	s__
	233f1902fa0a8eb4c6a91321bc468a88	k__Bacteria	p__Firmicutes	c__Bacilli	o__Lactobacillales	f__Lactobacillaceae	g__Lactobacillus	s__hamsteri
	23c8d53b5d6cb2f468b124365ab164a6	k__Bacteria	p__Firmicutes	c__Clostridia	o__Clostridiales	f__	g__	s__
	f13a69ad40cf466ff5bfb0c0609aafc6	k__Bacteria	p__Actinobacteria	c__Coriobacteriia	o__Coriobacteriales	f__Coriobacteriaceae	g__	s__
	c0d5395792eadbf5f62e8ffb14fa0262	k__Bacteria	p__Proteobacteria	c__Alphaproteobacteria	o__Rickettsiales	f__mitochondria	f__mitochondria	f__mitochondria
	99deb3c5ecb022ec05609ebd1112a557	k__Bacteria	p__Bacteroidetes	c__Bacteroidia	o__Bacteroidales	f__Bacteroidaceae	g__Bacteroides	s__
	fde81acceeb6db492ac9f39724931f75	k__Bacteria	p__Actinobacteria	c__Coriobacteriia	o__Coriobacteriales	f__Coriobacteriaceae	g__Eggerthella	s__
	2ef1e51ab1cf99a3c6417b05a060830e	k__Bacteria	p__Firmicutes	c__Bacilli	o__Lactobacillales	f__Lactobacillaceae	g__Lactobacillus	g__Lactobacillus
	ba4925d004f3d04ff0ce5630dfe7e02d	k__Bacteria	p__Bacteroidetes	c__Bacteroidia	o__Bacteroidales	f__S24-7	g__	s__
	1a4184a394e5f3db74169817b4d0b32f	k__Bacteria	p__Firmicutes	c__Bacilli	o__Lactobacillales	f__Lactobacillaceae	g__Lactobacillus	s__
	c2b21f1d8e071fda68a09853a8cdcfdd	k__Bacteria	p__Firmicutes	c__Clostridia	o__Clostridiales	f__Ruminococcaceae	g__Faecalibacterium	s__prausnitzii
	3bfd592733c45cdfe746a0840e332a3c	k__Bacteria	p__Firmicutes	c__Clostridia	o__Clostridiales	f__Lachnospiraceae	g__Coprococcus	s__eutactus
	46308a5a9da9d9d102c8327b4d97ff62	k__Bacteria	p__Firmicutes	c__Clostridia	o__Clostridiales	f__Ruminococcaceae	g__Faecalibacterium	g__Faecalibacterium
	61106a3c95b0b7dd9f989a76d12453b8	k__Bacteria	p__Firmicutes	c__Clostridia	o__Clostridiales	f__Ruminococcaceae	g__	s__
	ad464b0f4f2cef292428ce4cca18f4dc	k__Bacteria	p__Firmicutes	c__Clostridia	o__Clostridiales	f__Ruminococcaceae	g__Ruminococcus	s__
	1f907a1c4b28365e0941c891d325ed29	k__Bacteria	p__Bacteroidetes	c__Bacteroidia	o__Bacteroidales	f__Prevotellaceae	g__Prevotella	s__
	30735ab18567e115bd3f08fceaede146	k__Bacteria	p__Firmicutes	c__Clostridia	o__Clostridiales	f__Ruminococcaceae	g__Ruminococcus	s__
	5c60f84b3d868e8544e0b7805e20ae77	k__Bacteria	p__Proteobacteria	c__Gammaproteobacteria	o__Pseudomonadales	f__Moraxellaceae	g__Acinetobacter	s__
	e5d61f7e72dcfaa67f72a58490bc6a0f	k__Bacteria	p__Firmicutes	c__Clostridia	o__Clostridiales	f__Ruminococcaceae	g__Ruminococcus	s__
	c939dc55399371e18eb56a1b5ce84093	k__Bacteria	p__Firmicutes	c__Clostridia	o__Clostridiales	o__Clostridiales	o__Clostridiales	o__Clostridiales
	ac414f95242bdb25d76ea1adbb11a1b3	k__Bacteria	p__Firmicutes	c__Clostridia	o__Clostridiales	f__Lachnospiraceae	g__Blautia	s__
	84018a27b2b0ae81c662c50e204f6cf3	k__Bacteria	p__Firmicutes	c__Clostridia	o__Clostridiales	f__Ruminococcaceae	g__Ruminococcus	s__
	1bbb91863bac2d066d97bcb99dffd94d	k__Bacteria	p__Firmicutes	c__Clostridia	o__Clostridiales	f__Lachnospiraceae	g__Coprococcus	s__
y447-denominator	7c861f48eaca9c2cacdb0470b609b1d4	k__Bacteria	p__Firmicutes	c__Clostridia	o__Clostridiales	f__Lachnospiraceae	g__Coprococcus	s__
	6b838da8ee8519ee41aee397dcce7d60	k__Bacteria	p__Firmicutes	c__Clostridia	o__Clostridiales	f__Lachnospiraceae	f__Lachnospiraceae	f__Lachnospiraceae
